# Supplementary material for: Immune Dysregulation After COVID-19: Longitudinal Analysis up to 9 Months
Source: Int J Mol Sci. 2026 Jun 5;27(11):5137. doi: 10.3390/ijms27115137 (PMC13258787; doi:10.3390/ijms27115137)
Supplement: Supplementary file 1 [file ijms-27-05137-s001.zip]

Archive with 11 entries (11 files):
- Figures and tables Caption.txt
- S1 Figure - skompresowane S1-3 Moderate-Severe bez istotności.tif
- S1 Table - Shapiro dla HC i severity.xlsx
- S2 Figure - symptom, comorbidities vs severity.tif
- S2 Table - vs cytokiny zamianka.xlsx
- S3 Figure - symptom comorbidities.tif
- S3 Table - ROC cytokiny zdrowy chory.xlsx
- S4 Figure - trendy nieistotne.tif
- S4 Table - Multivariate ALL i 30-50.xlsx
- S5 Figure - HC from 2021.tif
- S5 Table - Spearman correlation matrix.xlsx
