# Supplementary material for: Immune Dysregulation After COVID-19: Longitudinal Analysis up to 9 Months
Source: Int J Mol Sci. 2026 Jun 5;27(11):5137. doi: 10.3390/ijms27115137 (PMC13258787; doi:10.3390/ijms27115137)
Supplement: Supplementary file 1 [file ijms-27-05137-s001.zip › Figures and tables Caption.txt]

Figure S1: Comparison of standard inflammatory, biochemical, hematological, and cytokine parameters between individuals with moderate or severe COVID 19 across follow up time points. A – Cytokine; B – Biochemical; C - hematological; D – symptom profile. Moderate group are shown in blue, severe in orange. Data in panel A–C are presented as median with interquartile range, with all individual data points shown; data in panel D present the number of persons with symptoms. Statistical analyses were performed using the two tailed Mann–Whitney U test (A–C) and Fisher’s exact test (D).
Figure S2: Comparison of selected clinical variables in long COVID individuals. A - comparison of cough, dyspnea, and fatigue occurrence between individuals with moderate and severe COVID-19 at 3, 6, and 9 months after COVID-19. B - comparison of the proportion of severe COVID-19 cases between individuals with and without comorbidities. Data are presented as percentages of individuals within each group. Statistical analyses were performed using Fisher’s exact test. ns – not significant.
Figure S3: Symptom (cough, dyspnea, fatigue) occurrence at 3, 6, and 9 months after COVID-19 in relation to comorbidities. Association between symptom occurrence and: A – overall comorbidities; B –metabolic comorbidities; C –cardiovascular comorbidities. Data are presented as the percentage of individuals with symptoms within each group. Statistical analyses were performed using Fisher’s exact test. ns – not significant.
Figure S4: Longitudinal changes in inflammatory, biochemical and hematological parameters in long COVID group, at 3, 6, and 9 months after infection. Data are shown as median with interquartile range. Statistical analyses were performed using the Friedman test with false discovery rate.
Figure S5: Comparison of groups at 3, 6, and 9 months post‑COVID‑19 (3M, 6M, 9M, respectively) with our healthy controls (HC) and an additional healthy control cohort from 2021 (Leśniak et al., 2025). Data are presented as median values with interquartile ranges (red lines), with all individual data points shown. Our HC group is displayed in green, post‑COVID‑19 groups in black, and the HC‑2021 cohort in beige. Statistical analyses were performed using the Kruskal–Wallis test followed by Benjamini–Hochberg false discovery rate correction.
Table S1: Parameters obtained from the Shapiro–Wilk normality test for the analyzed parameters. The table presents the test p-values, group sizes, skewness, and kurtosis. Sections: A - analysis for healthy control group, B - analysis for all long COVID individuals, C - analysis for individuals after moderate COVID-19, D – analysis for individuals after severe COVID-19.
Table S2: Influence of different parameters on cytokine concentrations, laboratory, and hematological parameters at 3, 6, and 9 months after COVID‑19. Five sets of parameters were analyzed: (A) presence vs absence of symptoms, (B) presence vs absence of any comorbidities, (C) presence vs absence of cardiovascular comorbidities, (D) presence vs absence of metabolic comorbidities, and (E) vaccination status. Tables (A-D) show median, group size, skewness, kurtosis, Shapiro–Wilk test p-value, and the Mann–Whitney U test p-value for two‑group contrasts. Table (E) show the Kruskal–Wallis test p-value and multiple‑comparison p‑values. Analyses were repeated independently for the 3‑, 6‑, and 9‑month time points.	
Table S3: ROC analysis results for cytokines, age, and sex at 3, 6, and 9 months in distinguishing healthy individuals (n=46) from those who had COVID‑19 (n=139), presenting AUC values with 95% confidence intervals, p‑values, and sample sizes for the long COVID and healthy groups.
Table S4: Results of multiple logistic regression analyses for cytokine parameters at 3, 6, and 9 months in distinguishing healthy individuals from those who had COVID‑19. (A) Analysis performed in the entire study population. (B) Analysis performed in the subgroup of participants aged 30–50 years. The table presents unadjusted and age‑adjusted odds ratios (ORs) with 95% confidence intervals, corresponding p‑values, and AUC values calculated before and after adjustment, along with sample sizes for the healthy control and long COVID groups.
Table S5: Spearman correlation analysis performed at 3, 6, and 9 months, as well as in the healthy control (HC) group. The left panel presents Spearman’s correlation coefficients (ρ), whereas the right panel shows the corresponding p-values. In the ρ table, values are color-coded from red (ρ = 1), through white (ρ = 0), to blue (ρ = −1) to facilitate visualization of correlation strength and direction. In the p-value table, statistically significant correlations (p < 0.05) are highlighted in green.
