# Supplementary material for: Immune Dysregulation After COVID-19: Longitudinal Analysis up to 9 Months
Source: Int J Mol Sci. 2026 Jun 5;27(11):5137. doi: 10.3390/ijms27115137 (PMC13258787; doi:10.3390/ijms27115137)
Supplement: Supplementary file 1 [file ijms-27-05137-s001.zip › S1 Table - Shapiro dla HC i severity.xlsx]

## Sheet: FINAL
Parameters obtained from the Shapiro–Wilk normality test for the analyzed parameters. The table presents the test p-values, group sizes, skewness, and kurtosis. Sections: A - analysis for healthy control group, B - analysis for all post-COVID-19 individuals, C - analysis for moderate post-COVID-19 individuals, D - analysis for severe post-COVID-19 individuals.
A
Shapiro-Wilk test parameters		IL-2	IL-4	IL-6	IL-10	TNF-alpha	IFN-gamma	IL -17A	CXCL8/IL-8	CCL5/RANTES	CXCL9/MIG	CCL2/MCP-1	CXCL10/IP-10	CRP	CRE	FER	LDH	DD	eGFR	PCT	AST	ALT	WBC	PLT	LYMPH	NEUT	MONO	EO	BASO
Number of individuals		46	46	46	46	46	46	46	46	46	46	46	46	n.d.	n.d.	n.d.	n.d.	n.d.	n.d.	n.d.	n.d.	n.d.	n.d.	n.d.	n.d.	n.d.	n.d.	n.d.	n.d.
Healthy control	P-value	<0.0001	<0.0001	<0.0001	0.0011	<0.0001	<0.0001	0.0305	0.0083	0.0141	<0.0001	0.0383	<0.0001	n.d.	n.d.	n.d.	n.d.	n.d.	n.d.	n.d.	n.d.	n.d.	n.d.	n.d.	n.d.	n.d.	n.d.	n.d.	n.d.
	Passed normality test (alpha=0.05)?	No	No	No	No	No	No	No	No	No	No	No	No	n.d.	n.d.	n.d.	n.d.	n.d.	n.d.	n.d.	n.d.	n.d.	n.d.	n.d.	n.d.	n.d.	n.d.	n.d.	n.d.
	Skewness	0.3552	1.1040	0.8315	0.5083	0.8499	1.4930	0.5547	0.9744	-1.0990	6.3490	0.6129	1.6150	n.d.	n.d.	n.d.	n.d.	n.d.	n.d.	n.d.	n.d.	n.d.	n.d.	n.d.	n.d.	n.d.	n.d.	n.d.	n.d.
	Kurtosis	-1.412	1.024	-0.136	-0.7391	-0.3169	1.187	-0.4108	0.7233	2.321	41.87	-0.3736	2.153	n.d.	n.d.	n.d.	n.d.	n.d.	n.d.	n.d.	n.d.	n.d.	n.d.	n.d.	n.d.	n.d.	n.d.	n.d.	n.d.
B
Shapiro-Wilk test parameters		IL-2	IL-4	IL-6	IL-10	TNF-alpha	IFN-gamma	IL -17A	CCL2/MCP-1	CCL5/RANTES	CXCL8/IL-8	CXCL9/MIG	CXCL10/IP-10	CRP	CRE	FER	LDH	DD	eGFR	PCT	AST	ALT	WBC	PLT	LYMPH	NEUT	MONO	EO	BASO
Number of individuals		139	139	139	139	139	139	139	139	139	139	139	139	135	136	59	122	123	123	124	124	125	126	126	126	126	126	126	126
3 month after COVID-19, data for all patients	P-value	<0.0001	<0.0001	<0.0001	<0.0001	<0.0001	<0.0001	0.0001	<0.0001	<0.0001	<0.0001	<0.0001	<0.0001	<0.0001	<0.0001	<0.0001	<0.0001	<0.0001	<0.0001	<0.0001	<0.0001	<0.0001	<0.0001	0.0113	<0.0001	<0.0001	<0.0001	<0.0001	<0.0001
	Passed normality test (alpha=0.05)?	No	No	No	No	No	No	No	No	No	No	No	No	No	No	No	No	No	No	No	No	No	No	No	No	No	No	No	No
	Skewness	1.4410	0.5859	3.6580	4.3500	3.6600	0.2854	0.3928	2.3140	0.7767	5.2230	3.108	1.9500	4.9740	6.7880	2.1150	1.7600	7.2360	-2.4550	5.7610	3.9260	4.1570	0.9977	0.5852	8.1710	10.0100	10.2600	6.8550	8.4970
	Kurtosis	5.979	0.636	20.880	37.110	24.100	-0.255	0.692	7.737	-0.145	32.510	13.090	4.590	29.860	51.320	5.813	3.363	66.840	6.198	41.350	20.080	23.720	1.567	0.464	73.050	109.900	114.000	50.990	83.090
6 month after COVID-19, data for all patients	P-value	<0.0001	<0.0001	<0.0001	<0.0001	<0.0001	<0.0001	<0.0001	<0.0001	<0.0001	<0.0001	<0.0001	<0.0001	<0.0001	<0.0001	<0.0001	0.0275	<0.0001	<0.0001	<0.0001	<0.0001	<0.0001	<0.0001	0.0154	<0.0001	<0.0001	0.0007	<0.0001	<0.0001
	Passed normality test (alpha=0.05)?	No	No	No	No	No	No	No	No	No	No	No	No	No	No	No	No	No	No	No	No	No	No	No	No	No	No	No	No
	Skewness	7.6640	3.0390	9.5820	10.3400	10.2000	0.5221	1.0740	0.8998	0.4731	11.5800	3.0260	2.8970	11.4700	6.2440	1.9220	0.5384	5.5280	-2.1850	8.4940	2.5210	1.3890	1.8610	0.6347	1.2960	2.6770	0.8557	1.4610	1.2640
	Kurtosis	77.2200	20.8000	104.3000	116.0000	114.3000	-0.2863	6.1320	1.1430	-1.1720	135.6000	11.7100	10.1600	133.5000	42.6900	4.5340	0.4667	38.4000	4.8060	82.5500	7.2650	1.6150	6.6610	0.5374	4.2330	13.1400	1.4180	2.0290	2.1070
9 month after COVID-19, data for all patients	P-value	<0.0001	<0.0001	<0.0001	<0.0001	<0.0001	<0.0001	0.049	<0.0001	<0.0001	<0.0001	<0.0001	<0.0001	<0.0001	<0.0001	<0.0001	0.0511	<0.0001	<0.0001	<0.0001	<0.0001	<0.0001	0.073	0.2806	<0.0001	0.0025	0.1984	<0.0001	<0.0001
	Passed normality test (alpha=0.05)?	No	No	No	No	No	No	No	No	No	No	No	No	No	No	No	Yes	No	No	No	No	No	Yes	Yes	No	No	Yes	No	No
	Skewness	0.8744	1.203	5.23	3.84	5.619	1.083	-0.1901	1.356	1.81	9.379	3.592	2.485	9.492	10.82	1.697	0.4799	3.366	-2.109	7.722	1.918	2.021	0.4333	0.4057	10.15	0.7679	0.281	1.44	1.979
	Kurtosis	2.327	2.606	35.39	25.49	49.85	1.335	0.3175	2.344	3.581	101.3	19.67	8.305	100.6	122	3.306	0.08095	12.75	4.709	68.15	4.501	5.485	1.308	0.1937	110	2.198	-0.3273	2.671	7.076
C
Shapiro-Wilk test parameters		IL-2	IL-4	IL-6	IL-10	TNF-alpha	IFN-gamma	IL -17A	CCL2/MCP-1	CCL5/RANTES	CXCL8/IL-8	CXCL9/MIG	CXCL10/IP-10	CRP	CRE	FER	LDH	DD	eGFR	PCT	AST	ALT	WBC	PLT	LYMPH	NEUT	MONO	EO	BASO
Number of individuals		122	122	122	122	122	122	122	122	122	122	122	122	121	120	58	116	117	116	116	117	117	118	118	118	118	118	118	118
3 month after COVID-19, data for "moderate" patients	P-value	<0.0001	<0.0001	<0.0001	<0.0001	<0.0001	0.0002	0.0017	<0.0001	<0.0001	<0.0001	<0.0001	<0.0001	<0.0001	<0.0001	<0.0001	<0.0001	<0.0001	<0.0001	<0.0001	<0.0001	<0.0001	<0.0001	0.0309	<0.0001	<0.0001	<0.0001	<0.0001	<0.0001
	Passed normality test (alpha=0.05)?	No	No	No	No	No	No	No	No	No	No	No	No	No	No	No	No	No	No	No	No	No	No	No	No	No	No	No	No
	Skewness	1.662	0.5894	3.606	4.478	3.738	0.3785	0.3763	2.416	0.6405	5.184	3.159	1.905	5.164	6.358	2.107	1.871	7.001	-2.358	5.434	4.319	3.04	1.105	0.5235	7.836	9.515	9.817	6.52	7.999
	Kurtosis	7.046	0.5309	19.41	37.06	24.12	-0.2011	0.8393	8.149	-0.3136	31.05	13.2	4.157	35.79	44.85	5.679	4.329	61.31	5.456	36.5	24.9	14.66	1.961	0.2743	66.02	98.2	102.9	45.47	73.3
6 month after COVID-19, data for "moderate" patients	P-value	<0.0001	<0.0001	<0.0001	<0.0001	<0.0001	<0.0001	<0.0001	0.0027	<0.0001	<0.0001	<0.0001	<0.0001	<0.0001	<0.0001	<0.0001	0.0121	<0.0001	<0.0001	<0.0001	<0.0001	<0.0001	<0.0001	0.0103	<0.0001	<0.0001	0.0006	<0.0001	<0.0001
	Passed normality test (alpha=0.05)?	No	No	No	No	No	No	No	No	No	No	No	No	No	No	No	No	No	No	No	No	No	No	No	No	No	No	No	No
	Skewness	7.807	3.287	9.159	9.839	9.738	0.5285	1.144	0.5005	0.5757	10.86	2.953	2.735	10.75	5.842	1.881	0.6542	5.959	-2.16	7.919	2.464	1.315	2.016	0.7054	1.39	2.802	0.9323	1.439	1.181
	Kurtosis	76.1	21.94	94.06	104	102.9	-0.3099	6.224	-0.359	-0.9656	119.2	10.84	8.844	117.3	37.19	4.309	0.6533	45.21	4.409	71.65	6.756	1.17	7.065	0.7168	5.2	13.5	1.464	1.762	1.772
9 month after COVID-19, data for "moderate" patients	P-value	<0.0001	<0.0001	<0.0001	<0.0001	<0.0001	<0.0001	0.0857	<0.0001	<0.0001	<0.0001	<0.0001	<0.0001	<0.0001	<0.0001	<0.0001	0.0394	<0.0001	<0.0001	<0.0001	<0.0001	<0.0001	0.0646	0.245	<0.0001	0.0033	0.3059	<0.0001	<0.0001
	Passed normality test (alpha=0.05)?	No	No	No	No	No	No	Yes	No	No	No	No	No	No	No	No	No	No	No	No	No	No	Yes	Yes	No	No	Yes	No	No
	Skewness	1.004	1.35	5.192	3.862	5.546	1.061	-0.1101	1.444	1.484	8.986	4.123	2.549	8.961	10.12	1.68	0.5601	3.27	-2.084	7.191	2.044	2.226	0.5225	0.4433	9.554	0.8219	0.2533	1.46	1.885
	Kurtosis	2.496	2.899	33.33	24.5	46.68	1.065	0.1823	2.667	2.03	91.7	24.96	9.288	89.11	106.7	3.173	0.2994	12.63	4.374	58.94	5.266	6.996	1.399	0.2434	96.63	2.254	-0.3289	2.494	6.349
D
Shapiro-Wilk test parameters		IL-2	IL-4	IL-6	IL-10	TNF-alpha	IFN-gamma	IL -17A	CCL2/MCP-1	CCL5/RANTES	CXCL8/IL-8	CXCL9/MIG	CXCL10/IP-10	CRP	CRE	FER	LDH	DD	eGFR	PCT	AST	ALT	WBC	PLT	LYMPH	NEUT	MONO	EO	BASO
Number of individuals		17	17	17	17	17	17	17	17	17	17	17	17	17	17	2	16	17	17	17	17	17	17	17	17	17	17	17	17
3 month after COVID-19, data for "severe" patients	P-value	0.0624	0.2351	0.3211	0.6944	0.0571	0.0729	0.019	0.0399	<0.0001	0.0012	0.0023	0.449	<0.0001	0.8927	N too small	0.0077	0.0002	0.0008	0.0068	<0.0001	<0.0001	0.5699	0.1162	0.1344	0.5792	0.4826	0.1045	0.1828
	Passed normality test (alpha=0.05)?	Yes	Yes	Yes	Yes	Yes	Yes	No	No	No	No	No	Yes	No	Yes	N too small	No	No	No	No	No	No	Yes	Yes	Yes	Yes	Yes	Yes	Yes
	Skewness	1.026	-0.2391	-0.9589	0.2228	1.432	-0.6735	0.9556	0.9384	2.258	1.893	1.894	0.9482	3.926	0.2679	N too small	1.178	1.785	-1.648	0.8231	2.51	3.16	0.3973	1.069	1.153	0.3163	0.1885	1.088	0.1102
	Kurtosis	0.7956	-0.7832	1.504	0.1845	3.436	-0.2646	0.5472	-0.05357	4.352	3.52	4.028	1.822	15.85	-0.4582	N too small	0.3309	2.326	2.733	-0.1373	6.306	10.47	1.09	1.499	1.478	-0.4569	-0.8178	0.9716	-0.5106
6 month after COVID-19, data for "severe" patients	P-value	0.8665	0.0926	0.0407	0.9995	0.3231	0.019	0.5985	0.0036	0.0148	0.0476	0.0067	0.0147	0.0017	0.2575	N too small	0.911	<0.0001	0.0049	0.0116	0.0002	0.0038	0.4289	0.7265	0.125	0.4239	0.1521	0.4597	0.0424
	Passed normality test (alpha=0.05)?	Yes	Yes	No	Yes	Yes	No	Yes	No	No	No	No	No	No	Yes	N too small	Yes	No	No	No	No	No	Yes	Yes	Yes	Yes	Yes	Yes	No
	Skewness	0.1856	-0.5873	-0.6075	0.02293	0.6135	0.06067	-0.2708	1.716	-0.3062	1.346	1.587	1.686	1.529	0.4845	N too small	-0.222	3.957	-0.7811	-0.2694	2.525	1.982	-0.09897	0.2273	0.8873	0.533	-0.04812	0.474	0.5281
	Kurtosis	-0.5219	-0.03274	-0.3296	0.5028	-0.2104	-1.537	1.72	2.821	-1.741	2.003	2.998	4.283	1.65	-0.7162	N too small	-0.2944	16	-0.592	-1.379	7.735	5.584	-0.6398	-0.8202	0.07299	0.06149	-1.528	-0.3915	-0.7749
9 month after COVID-19, data for "severe" patients	P-value	0.1787	0.5442	0.2321	0.3388	0.4029	0.0471	0.9217	0.1926	<0.0001	0.1102	0.0037	0.0002	0.0064	0.0257	N too small	0.7378	<0.0001	0.0014	0.1698	0.0086	0.0605	0.6769	0.8608	0.5493	0.9097	0.8712	0.8793	0.0303
	Passed normality test (alpha=0.05)?	Yes	Yes	Yes	Yes	Yes	No	Yes	Yes	No	Yes	No	No	No	No	N too small	Yes	No	No	Yes	No	Yes	Yes	Yes	Yes	Yes	Yes	Yes	No
	Skewness	-0.2246	-0.2688	-0.499	-0.4254	-0.7918	-0.443	0.1728	0.7806	3.726	1.051	1.149	2.421	1.042	0.5695	N too small	0.0003254	3.744	-1.4	0.4749	1.506	1.327	-0.4254	0.4281	0.3559	0.04372	0.288	0.1119	0.08823
	Kurtosis	3.098	-0.7797	0.6413	-0.7741	0.3668	-1.201	-0.7981	0.2746	14.7	1.703	0.03674	6.355	0.4543	-1.159	N too small	-0.9083	14.64	2.062	-0.6884	2.195	2.117	0.8337	-0.1088	-0.9202	0.6338	-0.5313	-0.7734	-1.148
