# Supplementary material for: Immune Dysregulation After COVID-19: Longitudinal Analysis up to 9 Months
Source: Int J Mol Sci. 2026 Jun 5;27(11):5137. doi: 10.3390/ijms27115137 (PMC13258787; doi:10.3390/ijms27115137)
Supplement: Supplementary file 1 [file ijms-27-05137-s001.zip › S2 Table - vs cytokiny zamianka.xlsx]

## Sheet: FINAL
Influence of different parameters on cytokine concentrations, laboratory, and hematological parameters at 3, 6, and 9 months after COVID‑19. Five sets of parameters were analysed: (A) presence vs absence of symptoms, (B) presence vs absence of any comorbidities, (C) presence vs absence of cardiovascular comorbidities, (D) presence vs absence of metabolic comorbidities, and (E) vaccination status.…
(A) presence vs absence of symptoms
Group	Parameters	Measurement unit	3 months					6 months					9 months
			Median, group size	Skewness	Kurtosis	Shapiro-Wilk p-value	Two tailed Mann-Whitney p-value	Median, group size	Skewness	Kurtosis	Shapiro-Wilk p-value	Two tailed Mann-Whitney p-value	Median, group size	Skewness	Kurtosis	Shapiro-Wilk p-value	Two tailed Mann-Whitney p-value
symptom	CCL2	pg/ml	158,5, n=56	1.329	1.989	0.0001	0.5055	121,9, n=44	0.2281	-1.107	0.059	0.9435	90,95, n=38	1.623	4.574	0.0008	0.0896
Without symptom			140,0, n=83	2.753	10.02	<0,0001		121,6, n=95	1.139	1.854	<0,0001		125,5, n=101	1.241	1.866	<0,0001
symptom	CCL5	pg/ml	11202, n=56	0.8158	-0.4538	<0,0001	0.2988	15537, n=44	0.1701	-1.657	0.0001	0.2065	10684, n=38	1.625	2.14	<0,0001	0.8978
Without symptom			11019, n=83	0.802	0.08993	<0,0001		12240, n=95	0.6252	-0.8229	<0,0001		10453, n=101	1.861	3.914	<0,0001
symptom	CXCL8	pg/ml	17,51, n=56	4.579	22.2	<0,0001	0.7009	17,33, n=44	6.552	43.24	<0,0001	0.2263	12,57, n=38	0.6624	0.5508	0.0004	0.3606
Without symptom			18,07, n=83	3.975	22.31	<0,0001		15,55, n=95	1.458	2.163	<0,0001		12,70, n=101	8.389	78.58	<0,0001
symptom	CXCL9	pg/ml	176,9, n=56	1.652	3.626	<0,0001	0.1498	181,4, n=44	3.46	15.24	<0,0001	0.6277	160,6, n=38	1.86	3.9	<0,0001	0.8904
Without symptom			155,5, n=83	3.298	13.01	<0,0001		161,0, n=95	2.767	9.666	<0,0001		166,6, n=101	3.666	19.21	<0,0001
symptom	CXCL10	pg/ml	188,1, n=56	2.215	6.307	<0,0001	0.886	157,9, n=44	2.274	5.52	<0,0001	0.4666	132,5, n=38	1.557	2.805	0.0002	0.2092
Without symptom			194,8, n=83	1.818	3.895	<0,0001		153,5, n=95	2.966	10.28	<0,0001		157,3, n=101	2.432	7.454	<0,0001
symptom	IL-2	pg/ml	5,355, n=56	0.5473	0.6613	0.0688	0.9735	4,975, n=44	0.3735	-0.1243	0.2313	0.8949	6,380, n=38	0.2807	0.01724	0.2709	0.6863
Without symptom			5,040, n=83	1.879	8.365	<0,0001		4,800, n=95	7.162	62.31	<0,0001		6,070, n=101	1.019	2.791	<0,0001
symptom	IL-4	pg/ml	6,995, n=56	0.1656	-0.724	0.0017	0.4194	8,950, n=44	0.005249	-1.093	0.0065	0.3966	5,510, n=38	0.286	-1.402	0.0006	0.7922
Without symptom			6,800, n=83	0.6659	0.7496	0.0001		7,280, n=95	3.475	22.07	<0,0001		6,180, n=101	1.384	3.152	<0,0001
symptom	IL-6	pg/ml	9,830, n=56	1.119	5.857	0.0002	0.156	8,205, n=44	0.5861	1.24	0.0644	0.3634	9,290, n=38	4.341	22.83	<0,0001	0.2895
Without symptom			8,940, n=83	3.607	17.35	<0,0001		8,690, n=95	8.466	77.97	<0,0001		9,180, n=101	5.638	45.6	<0,0001
symptom	IL-10	pg/ml	5,920, n=56	-0.4581	-0.279	0.0397	0.1424	6,365, n=44	0.8736	1.442	0.0449	0.0719	6,915, n=38	0.2289	0.6705	0.3565	0.642
Without symptom			4,830, n=83	4.885	35.93	<0,0001		5,950, n=94	1.662	9.965	<0,0001		6,470, n=101	3.845	22.87	<0,0001
symptom	IL-17A	pg/ml	34,61, n=56	0.4605	0.8342	0.0123	0.6897	46,95, n=43	-0.717	0.4988	0.0623	0.0167	35,28, n=38	0.1023	0.6845	0.2233	0.0571
Without symptom			34,06, n=83	0.3651	0.7083	0.0064		34,90, n=95	0.07551	0.2701	0.1517		38,76, n=101	-0.2619	0.2767	0.1696
symptom	IFN-gamma	pg/ml	5,630, n=56	0.1396	0.01556	0.0185	0.5625	3,630, n=44	0.6329	-0.6518	<0,0001	0.1147	4,775, n=38	1.41	2.044	0.0002	0.272
Without symptom			5,700, n=83	0.3763	-0.3417	0.0014		4,870, n=95	0.4762	-0.1339	<0,0001		3,630, n=101	0.854	0.5601	<0,0001
symptom	TNF-alpha	pg/ml	6,540, n=56	1.373	2.265	<0,0001	0.7792	7,850, n=44	0.076	-0.8954	0.0496	0.0527	8,415, n=38	-0.357	-0.4903	0.4958	0.6864
Without symptom			5,620, n=83	4.706	33.16	<0,0001		6,730, n=95	8.973	84.89	<0,0001		8,290, n=101	5.346	41.7	<0,0001
symptom	BASO WB	×10⁹/L	0,03000, n=55	1.366	2.236	<0,0001	0.3209	0,4500, n=40	1.404	3.258	0.0006	0.9969	0,5000, n=34	0.8106	1.957	0.0319	0.8006
Without symptom			0,03000, n=80	5.041	35.46	<0,0001		0,5000, n=88	1.897	4.289	<0,0001		0,5000, n=92	6.212	48.9	<0,0001
symptom	BASO%	%	0,5000, n=55	3.267	16.1	<0,0001	0.1545	0,03000, n=40	0.6133	-0.5487	0.0039	0.6766	0,03000, n=34	1.49	3.247	0.0009	0.1962
Without symptom			0,5500, n=80	2.656	12.03	<0,0001		0,03000, n=88	1.331	2.077	<0,0001		0,03000, n=92	2.131	8.056	<0,0001
symptom	EO %	%	2,100, n=55	1.201	1.826	0.0006	0.1277	2,450, n=40	1.768	3.61	<0,0001	0.891	2,450, n=34	0.6053	0.3194	0.2366	0.7251
Without symptom			2,600, n=80	5.094	33.55	<0,0001		2,600, n=88	1.255	1.581	<0,0001		2,400, n=92	1.766	5.291	<0,0001
symptom	EO WB	×10⁹/L	0,1400, n=55	1.762	5.312	<0,0001	0.2736	0,1600, n=40	0.9253	0.06704	0.0027	0.8286	0,1600, n=34	1.291	2.129	0.0054	0.3491
Without symptom			0,1550, n=80	6.993	55.74	<0,0001		0,1400, n=88	1.716	3.044	<0,0001		0,1500, n=92	1.535	3.176	<0,0001
symptom	LYMPH WB	×10⁹/L	1,950, n=55	1.638	3.792	<0,0001	0.1279	32,95, n=40	0.02504	-0.8663	0.2973	0.7695	28,60, n=34	-0.9753	2.574	0.0071	0.3983
Without symptom			1,805, n=80	1.041	1.668	0.0008		32,00, n=88	0.2626	0.5101	0.4533		30,50, n=92	0.5814	1.118	0.0215
symptom	LYMPH%	%	32,50, n=55	0.1651	0.09029	0.9748	0.3499	1,895, n=40	0.7501	0.7975	0.1101	0.5881	2,085, n=34	2.263	9.289	<0,0001	0.0668
Without symptom			31,40, n=80	0.4432	0.3226	0.2148		1,905, n=88	1.517	5.576	<0,0001		1,795, n=92	8.939	83.57	<0,0001
symptom	MONO %	%	8,400, n=55	0.5202	0.3565	0.1507	0.8052	8,500, n=40	0.5094	-0.06022	0.0975	0.452	8,950, n=34	5.254	29.41	<0,0001	0.5335
Without symptom			8,200, n=80	0.3314	-0.01053	0.1773		8,600, n=88	0.364	1.786	0.0011		8,300, n=92	0.8131	0.6857	0.0008
symptom	MONO WB	×10⁹/L	0,5200, n=55	0.445	-0.07859	0.2976	0.8	0,4900, n=40	0.7425	0.09368	0.0396	0.3842	0,5950, n=34	-0.1557	-0.7981	0.4697	0.0508
Without symptom			0,5200, n=80	0.3372	-0.4855	0.082		0,5550, n=88	0.9831	2.655	0.0024		0,5200, n=92	0.3329	0.2806	0.2479
symptom	NEUT %	%	54,80, n=55	0.175	0.697	0.9583	0.7185	3,555, n=40	1.085	2.243	0.018	0.2653	56,75, n=34	1.233	4.886	0.0037	0.9793
Without symptom			55,00, n=80	-0.2732	-0.2733	0.2347		3,245, n=88	3.031	15.03	<0,0001		55,60, n=92	-0.2329	0.1758	0.5024
symptom	NEUT WB	×10⁹/L	3,390, n=55	1.374	2.066	0.0001	0.5386	54,90, n=40	0.1543	-0.8331	0.5542	0.6294	3,915, n=34	0.06553	-0.527	0.8963	0.0632
Without symptom			3,220, n=80	1.481	4.82	<0,0001		54,95, n=88	-0.006656	0.2855	0.9197		3,420, n=92	0.9028	3.248	0.0009
symptom	PLT	×10⁹/L	230,0, n=55	0.3485	0.4262	0.4621	0.0767	252,0, n=40	0.1302	0.1344	0.9979	0.0022	258,5, n=34	0.3197	-0.3547	0.6519	0.0185
Without symptom			216,0, n=80	0.7761	0.8058	0.0076		218,0, n=87	0.931	1.508	0.0017		222,0, n=92	0.4634	0.5622	0.3706
symptom	WBC	×10⁹/L	6,390, n=55	0.69	0.1634	0.0463	0.3918	6,440, n=40	0.8012	0.8203	0.0333	0.3637	6,765, n=34	-0.06993	0.2855	0.992	0.0228
Without symptom			5,975, n=80	1.273	3.411	0.0003		5,880, n=88	2.233	8.634	<0,0001		6,105, n=92	0.6415	2.28	0.0176
With symptom	ALT	U/L	24,00, n=55	4.089	19.22	<0,0001	0.938	22,00, n=40	1.122	1.024	0.0014	0.6346	23,50, n=34	1.932	4.628	<0,0001	0.6395
Without symptom			23,00, n=79	2.126	5.502	<0,0001		23,00, n=88	1.407	1.49	<0,0001		23,00, n=91	1.784	3.951	<0,0001
symptom	AST	U/L	21,00, n=54	3.464	13.2	<0,0001	0.3029	21,00, n=39	2.234	7.733	<0,0001	0.6506	20,00, n=33	1.421	1.51	0.0002	0.9472
Without symptom			21,00, n=80	2.198	6.066	<0,0001		21,00, n=89	2.417	6.178	<0,0001		22,00, n=91	2.202	6.671	<0,0001
symptom	CRE	mg/dL	0,9000, n=55	5.648	36.27	<0,0001	0.3295	0,8850, n=44	5.282	31.59	<0,0001	0.3361	0,9250, n=38	6.054	37	<0,0001	0.5111
Without symptom			0,9000, n=82	5.775	35.58	<0,0001		0,9000, n=94	6.04	38.56	<0,0001		0,9000, n=98	6.112	39.38	<0,0001
symptom	CRP	mg/dL	0,2950, n=56	4.601	26.4	<0,0001	0.582	0,2000, n=44	1.263	0.6999	<0,0001	0.5017	0,4300, n=38	2.715	9.308	<0,0001	0.2032
Without symptom			0,3000, n=82	5.331	34.26	<0,0001		0,2400, n=94	9.527	91.74	<0,0001		0,2300, n=97	8.672	80.56	<0,0001
symptom	DD	mg/L	0,3300, n=55	2.847	9.097	<0,0001	0.1845	0,3650, n=40	2.415	5.893	<0,0001	0.5261	0,3600, n=33	1.705	2.95	<0,0001	0.5197
Without symptom			0,4200, n=79	6.762	53.17	<0,0001		0,3500, n=88	5.397	33.96	<0,0001		0,3500, n=90	3.305	11.38	<0,0001
symptom	eGFR	ml/min/1.73 m²	90,00, n=54	-2.18	4.801	<0,0001	0.4256	90,00, n=40	-1.774	2.197	<0,0001	0.4201	81,70, n=33	-1.634	2.277	<0,0001	0.0613
Without symptom			90,00, n=79	-2.723	7.969	<0,0001		90,00, n=89	-2.082	4.913	<0,0001		90,00, n=90	-2.131	4.836	<0,0001
symptom	FER	ng/ml	124,5, n=24	2.72	9.16	<0,0001	0.9672	126,0, n=23	2.18	5.771	0.0001	0.8927	120,5, n=16	1.365	1.432	0.015	0.8231
Without symptom			153,0, n=36	1.56	2.853	0.0002		137,5, n=36	1.857	4.676	<0,0001		125,0, n=43	1.917	5.11	<0,0001
symptom	IgG	AU/L	963,1, n=52	0.094	-0.8093	0.196	0.0833	1194, n=28	-0.2939	-0.7522	0.2228	0.8098	1270, n=15	0.3168	-1.189	0.1311	0.3248
Without symptom			1311, n=75	-0.5106	-0.3763	0.0257		1276, n=50	-0.1186	-0.1516	0.0523		1241, n=40	-0.04013	-0.2854	0.5542
symptom	IgM	AU/L	45,00, n=52	-0.8846	-0.5808	<0,0001	0.5295	45,00, n=28	-2	3.488	<0,0001	0.0056	45,00, n=15	-0.7241	-1.447	0.0003	0.0322
Without symptom			44,46, n=75	-0.7469	-0.9264	<0,0001		33,67, n=50	-0.5811	-0.5685	0.0002		19,61, n=43	0.209	-1.724	<0,0001
symptom	LDH	U/L	198,0, n=53	1.789	3.384	<0,0001	0.8997	194,5, n=40	0.8316	1.592	0.0666	0.7138	187,5, n=34	0.6664	1.46	0.0952	0.3397
Without symptom			198,0, n=79	1.69	3.124	<0,0001		195,0, n=86	0.4772	0.1908	0.1176		182,5, n=88	0.4483	-0.2636	0.092
symptom	PCT	ng/ml	0,04, n=55	4.966	27.79	<0,0001	0.9565	0,04000, n=39	5.009	27.31	<0,0001	0.9137	0,04000, n=33	4.103	18.46	<0,0001	0.0281
Without symptom			0,04, n=78	4.23	24.67	<0,0001		0,04000, n=89	2.158	8.13	<0,0001		0,03000, n=91	2.312	9.072	<0,0001
(B) presence vs absence of any comorbidities
Group	Parameters	Measurement unit	3 months					6 months					9 months
			Median, group size	Skewness	Kurtosis	Shapiro-Wilk p-value	Two tailed Mann-Whitney p-value	Median, group size	Skewness	Kurtosis	Shapiro-Wilk p-value	Two tailed Mann-Whitney p-value	Median, group size	Skewness	Kurtosis	Shapiro-Wilk p-value	Two tailed Mann-Whitney p-value
With comorbidity	CCL2	pg/ml	141,2, n=116	2.246	7.505	<0,0001	0.3111	119,8, n=116	0.9167	1.014	<0,0001	0.7128	114,9, n=116	1.337	2.05	<0,0001	0.9475
Without comorbidity			155,9, n=23	2.916	11.29	<0,0001		125,2, n=23	0.01367	-0.8526	0.4629		125,5, n=23	0.469	-0.02232	0.867
With comorbidity	CCL5	pg/ml	11202, n=116	0.8135	-0.1363	<0,0001	0.3221	12890, n=116	0.3217	-1.33	<0,0001	0.0511	10481, n=116	1.808	3.602	<0,0001	0.359
Without comorbidity			10815, n=23	0.6184	-0.1743	0.0387		11499, n=23	1.244	0.7623	0.0036		10746, n=23	1.847	2.769	<0,0001
With comorbidity	CXCL8	pg/ml	18,71, n=116	6.449	55.04	<0,0001	0.0263	17,32, n=116	10.59	113.3	<0,0001	0.0002	12,77, n=116	8.694	86.21	<0,0001	0.558
Without comorbidity			14,45, n=23	3.192	9.312	<0,0001		12,25, n=23	2.604	8.296	<0,0001		11,78, n=23	-0.4529	-0.9771	0.0294
With comorbidity	CXCL9	pg/ml	176,3, n=116	2.938	11.42	<0,0001	0.0366	176,8, n=116	2.854	10.1	<0,0001	0.2301	167,0, n=116	3.365	17.05	<0,0001	0.0655
Without comorbidity			118,4, n=23	1.616	2.392	0.001		119,3, n=23	1.603	2.434	0.0007		124,1, n=23	0.8681	-0.2204	0.022
With comorbidity	CXCL10	pg/ml	198,8, n=116	1.8	4.109	<0,0001	0.1966	152,7, n=116	3.005	10.81	<0,0001	0.5746	154,5, n=116	2.485	7.956	<0,0001	0.3135
Without comorbidity			169,8, n=23	2.53	6.931	<0,0001		163,4, n=23	2.03	3.435	<0,0001		147,9, n=23	1.308	1.129	0.0031
With comorbidity	IL-2	pg/ml	5,265, n=116	1.622	6.897	<0,0001	0.0461	5,085, n=116	7.519	71.12	<0,0001	0.1749	6,420, n=116	0.9056	2.508	<0,0001	0.064
Without comorbidity			3,280, n=23	0.4604	-0.9608	0.0356		4,040, n=23	0.8587	0.1105	0.0339		4,370, n=23	0.3639	-0.7657	0.2494
With comorbidity	IL-4	pg/ml	6,995, n=116	0.6295	0.8579	<0,0001	0.5225	7,515, n=116	3.02	19.4	<0,0001	0.8061	5,695, n=116	1.203	2.351	<0,0001	0.933
Without comorbidity			4,710, n=23	0.2638	-1.329	0.0118		7,320, n=23	0.09482	-0.3887	0.7845		7,000, n=23	0.208	-0.5208	0.2745
With comorbidity	IL-6	pg/ml	9,665, n=116	4.006	22.08	<0,0001	0.0729	8,350, n=116	8.928	89.34	<0,0001	0.1296	9,230, n=116	5.067	31.71	<0,0001	0.7217
Without comorbidity			8,120, n=23	0.5099	1.234	0.2948		8,970, n=23	0.8296	0.5042	0.2478		9,110, n=23	-0.3563	0.8658	0.7667
With comorbidity	IL-10	pg/ml	5,440, n=116	4.986	41.69	<0,0001	0.4644	6,125, n=116	9.566	98.5	<0,0001	0.3325	6,915, n=116	3.681	22.61	<0,0001	0.4274
Without comorbidity			4,790, n=23	-0.01391	-1.646	0.0121		5,450, n=23	-0.3737	-0.01194	0.9393		5,950, n=23	-0.09794	0.7637	0.3453
With comorbidity	IL-17A	pg/ml	33,98, n=116	0.4955	0.8527	0.0001	0.2581	37,51, n=116	-0.04949	0.179	0.1435	0.8054	38,34, n=116	-0.116	0.4064	0.1763	0.0629
Without comorbidity			41,47, n=23	-0.122	0.677	0.6879		42,68, n=23	1.759	6.041	0.0021		30,48, n=23	-0.5375	-0.5313	0.1058
With comorbidity	IFN-gamma	pg/ml	5,665, n=116	0.01389	-0.655	0.0007	0.8245	4,680, n=116	0.5156	-0.3485	<0,0001	0.8983	3,655, n=116	1.264	2.036	<0,0001	0.0443
Without comorbidity			5,710, n=23	0.553	-0.6241	0.0364		4,900, n=23	0.6085	0.401	0.0163		5,450, n=23	0.4117	-0.1696	0.3272
With comorbidity	TNF-alpha	pg/ml	5,885, n=116	3.995	27.32	<0,0001	0.9201	6,995, n=116	9.507	97.92	<0,0001	0.2327	8,410, n=116	5.834	49.99	<0,0001	0.6431
Without comorbidity			5,760, n=23	1.633	3.677	0.0034		6,750, n=23	-0.05351	-1.642	0.0093		8,070, n=23	1.01	2.714	0.0545
With comorbidity	BASO WB	×10⁹/L	0,03000, n=113	5.358	42.61	<0,0001	0.2528	0,03000, n=106	1.412	2.544	<0,0001	0.022	0,03000, n=105	2.077	7.26	<0,0001	0.0492
Without comorbidity			0,03000, n=22	1.24	1.035	0.005		0,04000, n=22	0.819	0.8796	0.1679		0,04000, n=21	1.165	1.654	0.0162
With comorbidity	BASO%	%	0,5000, n=113	3.007	13.85	<0,0001	0.2927	0,4000, n=106	1.976	4.887	<0,0001	0.0657	0,4000, n=105	6.376	52.64	<0,0001	0.1522
Without comorbidity			0,5000, n=22	1.354	1.27	0.0029		0,6500, n=22	1.778	5.661	0.0021		0,6000, n=21	-0.7365	0.4657	0.1075
With comorbidity	EO %	%	2,500, n=113	5.157	37.64	<0,0001	0.8835	2,500, n=106	1.449	2.137	<0,0001	0.7501	2,400, n=105	1.603	4.522	<0,0001	0.6832
Without comorbidity			2,050, n=22	0.7096	-1.138	0.0024		2,600, n=22	0.2042	-1.172	0.1699		2,500, n=21	0.6377	0.323	0.3894
With comorbidity	EO WB	×10⁹/L	0,1600, n=113	7.651	70.03	<0,0001	0.9823	0,1400, n=106	1.436	1.651	<0,0001	0.4237	0,1500, n=105	1.472	2.756	<0,0001	0.9831
Without comorbidity			0,1300, n=22	0.3738	-1.568	0.0072		0,1550, n=22	0.3413	-0.9257	0.075		0,1500, n=21	1.344	2.409	0.03
With comorbidity	LYMPH WB	×10⁹/L	1,890, n=113	1.558	3.847	<0,0001	0.3943	1,880, n=106	0.533	0.6299	0.0363	0.2375	1,850, n=105	9.051	88.21	<0,0001	0.4397
Without comorbidity			1,950, n=22	0.5422	-0.5397	0.3402		1,945, n=22	1.506	3.353	0.0116		2,000, n=21	0.006372	-1.236	0.1316
With comorbidity	LYMPH%	%	32,10, n=113	0.2793	0.1032	0.4802	0.5081	31,80, n=106	0.3062	0.6719	0.3111	0.4928	30,20, n=105	0.01864	2.037	0.0107	0.9598
Without comorbidity			31,85, n=22	0.9207	0.9411	0.1039		33,60, n=22	-0.1007	-0.4861	0.867		30,30, n=21	0.6673	0.07366	0.4283
With comorbidity	MONO %	%	8,500, n=113	0.3395	0.2543	0.2049	0.0168	8,600, n=106	0.4126	1.483	0.0011	0.2515	8,700, n=105	0.774	0.6093	0.0009	0.1935
Without comorbidity			6,800, n=22	0.8832	0.3502	0.087		8,250, n=22	0.4311	-0.2371	0.2247		8,100, n=21	4.363	19.59	<0,0001
With comorbidity	MONO WB	×10⁹/L	0,5400, n=113	0.4018	-0.1366	0.0768	0.0456	0,5300, n=106	0.7433	0.9631	0.0053	0.884	0,5600, n=105	0.248	-0.3662	0.3423	0.0718
Without comorbidity			0,4150, n=22	0.6106	-0.6146	0.1103		0,5250, n=22	0.8799	1.199	0.3244		0,4600, n=21	0.5055	0.7496	0.5528
With comorbidity	NEUT %	%	54,50, n=113	-0.06157	-0.0967	0.9142	0.9611	54,90, n=106	-0.07755	0.1413	0.9957	0.6985	55,50, n=105	0.3127	1.472	0.1027	0.4672
Without comorbidity			55,25, n=22	-0.6452	0.9561	0.2452		54,80, n=22	0.2812	0.3905	0.884		56,50, n=21	-0.6745	0.8436	0.3542
With comorbidity	NEUT WB	×10⁹/L	3,290, n=113	1.48	3.239	<0,0001	0.9164	3,300, n=106	1.41	3.72	<0,0001	0.4868	3,570, n=105	0.9172	3.019	0.0008	0.7391
Without comorbidity			3,365, n=22	0.5371	0.07725	0.3916		3,500, n=22	3.068	11.81	<0,0001		3,420, n=21	-0.1418	-0.209	0.8993
With comorbidity	PLT	×10⁹/L	216,0, n=113	0.6214	0.4179	0.0121	0.3828	222,0, n=105	0.6021	0.4628	0.0589	0.1924	222,0, n=105	0.5586	0.3985	0.0921	0.0145
Without comorbidity			229,5, n=22	0.4181	-0.161	0.8236		230,0, n=22	1.176	1.34	0.0447		269,0, n=21	0.003883	-0.8005	0.7903
With comorbidity	WBC	×10⁹/L	6,320, n=113	0.986	1.55	0.0002	0.7662	5,960, n=106	1.03	2.261	0.0002	0.5128	6,220, n=105	0.4644	1.584	0.0597	0.5164
Without comorbidity			6,025, n=22	1.043	1.614	0.0326		6,175, n=22	2.09	5.324	0.0004		6,690, n=21	0.2965	0.7185	0.8491
With comorbidity	ALT	U/L	21,50, n=112	3.042	13.1	<0,0001	0.2047	22,00, n=107	1.473	1.919	<0,0001	0.5048	22,00, n=105	2.061	5.385	<0,0001	0.4303
Without comorbidity			26,00, n=22	3.968	17.25	<0,0001		25,00, n=21	1.004	0.3784	0.0499		25,00, n=20	0.8201	-0.2045	0.0445
With comorbidity	AST	U/L	21,00, n=112	4.076	22.11	<0,0001	0.8402	21,00, n=106	2.528	7.234	<0,0001	0.8053	22,00, n=104	1.995	4.907	<0,0001	0.6841
Without comorbidity			21,50, n=22	3.385	12.83	<0,0001		21,50, n=22	2.404	7.214	0.0001		20,50, n=20	1.44	1.616	0.0037
With comorbidity	CRE	mg/dL	0,8900, n=114	6.274	43.31	<0,0001	0.6373	0,9000, n=115	5.822	36.42	<0,0001	0.7319	0,9000, n=114	9.922	102.4	<0,0001	0.9006
Without comorbidity			0,9000, n=23	3.432	13.84	<0,0001		0,9000, n=23	2.205	9.34	<0,0001		0,9000, n=22	1.71	7.336	0.0004
With comorbidity	CRP	mg/dL	0,3000, n=115	4.619	25.28	<0,0001	0.2528	0,2450, n=114	3.426	18.22	<0,0001	0.08	0,3000, n=112	3.478	15.76	<0,0001	0.1436
Without comorbidity			0,2000, n=23	0.8935	-0.7574	0.0005		0,1500, n=23	1.726	1.866	<0,0001		0,2000, n=22	2.715	8.626	<0,0001
With comorbidity	DD	mg/L	0,3550, n=112	6.793	57.91	<0,0001	0.6172	0,3500, n=107	5.111	32.45	<0,0001	0.5256	0,3500, n=103	3.289	12.57	<0,0001	0.7947
Without comorbidity			0,4200, n=22	1.268	0.8264	0.0045		0,4500, n=21	1.472	1.787	0.0039		0,3450, n=20	3.685	15	<0,0001
With comorbidity	eGFR	ml/min/1.73 m²	90,00, n=111	-2.461	6.658	<0,0001	0.2796	90,00, n=107	-2.207	5.298	<0,0001	0.3557	90,00, n=103	-2.136	5.356	<0,0001	0.4737
Without comorbidity			90,00, n=22	-2.563	5.961	<0,0001		90,00, n=22	-2.228	4.229	<0,0001		90,00, n=20	-2.067	3.467	<0,0001
With comorbidity	FER	ng/ml	142,0, n=44	2.31	7.695	<0,0001	0.8718	137,0, n=43	1.966	5.372	<0,0001	0.9228	124,5, n=44	1.759	4.246	<0,0001	0.7664
Without comorbidity			123,0, n=16	1.863	3.763	0.0029		120,0, n=16	1.969	4.417	0.0021		114,0, n=15	1.676	2.611	0.0064
With comorbidity	IgG	AU/L	1253, n=105	-0.3541	-0.6593	0.008	0.524	1272, n=60	-0.1531	-0.303	0.071	0.4147	1440, n=40	0.07541	-0.1725	0.5211	0.0325
Without comorbidity			1052, n=22	0.1691	-0.5745	0.6328		1081, n=18	-0.4481	-0.7754	0.2979		854,3, n=15	1.128	2.134	0.0987
With comorbidity	IgM	AU/L	42,20, n=105	-0.8567	-0.6031	<0,0001	0.9114	42,88, n=60	-1.181	0.4483	<0,0001	0.1717	27,38, n=43	-0.05231	-1.788	<0,0001	>0,9999
Without comorbidity			45,00, n=22	-0.6075	-1.489	<0,0001		31,19, n=18	-0.2109	-1.004	0.0575		24,19, n=15	-0.05902	-1.812	0.0073
With comorbidity	LDH	U/L	90,00, n=111	-2.461	6.658	<0,0001	0.2796	196,0, n=104	0.4663	0.4728	0.0906	0.6128	184,0, n=102	0.4198	-0.02927	0.1503	0.8813
Without comorbidity			90,00, n=22	-2.563	5.961	<0,0001		192,0, n=22	1.005	0.9106	0.0532		185,0, n=20	1.052	1.176	0.1037
With comorbidity	PCT	ng/ml	0,04000, n=112	5.58	37.44	<0,0001	0.3427	0,04000, n=107	8.015	72.07	<0,0001	0.2749	0,04000, n=105	7.2	58.59	<0,0001	0.0892
Without comorbidity			0,04000, n=21	1.046	0.1429	0.0043		0,05000, n=21	1.947	4.864	0.001		0,04000, n=19	0.3817	-1.401	0.0304
(C) presence vs absence of cardiovascular comorbidities
Group	Parameters	Measurement unit	3 months					6 months					9 months
			Median, group size	Skewness	Kurtosis	Shapiro-Wilk p-value	Two tailed Mann-Whitney p-value	Median, group size	Skewness	Kurtosis	Shapiro-Wilk p-value	Two tailed Mann-Whitney p-value	Median, group size	Skewness	Kurtosis	Shapiro-Wilk p-value	Two tailed Mann-Whitney p-value
With cardiovascular comorbidities	CCL2	pg/ml	153,1, n=80	2.328	7.204	<0,0001	0.257	121,9, n=80	0.9857	1.42	0.0009	0.4616	110,8, n=80	1.249	1.376	<0,0001	0.6687
Without comorbidities			130,6, n=59	1.7	4.205	<0,0001		121,6, n=59	0.6835	0.3128	0.0244		123,5, n=59	0.508	-0.4011	0.0488
With cardiovascular comorbidities	CCL5	pg/ml	11073, n=80	0.9019	-0.03258	<0,0001	0.8634	12280, n=80	0.4321	-1.387	<0,0001	0.5115	10479, n=80	2.162	5.899	<0,0001	0.4323
Without comorbidities			11027, n=59	0.622	-0.1796	0.0062		12252, n=59	0.4486	-0.9479	0.0029		10746, n=59	1.47	1.823	<0,0001
With cardiovascular comorbidities	CXCL8	pg/ml	19,25, n=80	5.944	44.05	<0,0001	0.0538	18,12, n=79	4.523	29.22	<0,0001	0.0005	12,92, n=80	0.7256	0.2224	<0,0001	0.3986
Without comorbidities			16,51, n=59	4.529	21.95	<0,0001		14,25, n=59	1.911	4.048	<0,0001		12,01, n=59	7.108	52.88	<0,0001
With cardiovascular comorbidities	CXCL9	pg/ml	183,5, n=80	2.502	7.905	<0,0001	0.0004	191,0, n=80	2.694	8.428	<0,0001	0.0515	176,4, n=79	1.67	2.976	<0,0001	0.0698
Without comorbidities			130,4, n=59	0.9817	0.7	0.0012		139,8, n=59	2.068	4.982	<0,0001		136,1, n=59	2.405	5.479	<0,0001
With cardiovascular comorbidities	CXCL10	pg/ml	198,8, n=80	1.855	4.071	<0,0001	0.3824	149,9, n=80	3.076	10.83	<0,0001	0.6365	160,0, n=80	2.696	10.15	<0,0001	0.45
Without comorbidities			175,1, n=59	2.114	5.574	<0,0001		157,6, n=59	2.159	4.931	<0,0001		147,9, n=59	2.202	5.796	<0,0001
With cardiovascular comorbidities	IL-2	pg/ml	5,165, n=80	0.4938	0.5327	0.0261	0.7106	5,350, n=80	0.3992	0.2491	0.0135	0.2771	6,870, n=80	0.2917	0.4156	0.0821	0.0126
Without comorbidities			5,040, n=59	2.13	9.169	<0,0001		4,740, n=59	6.343	45.34	<0,0001		4,370, n=59	1.747	6.488	<0,0001
With cardiovascular comorbidities	IL-4	pg/ml	6,855, n=80	0.2199	-0.6301	0.0004	0.5936	8,610, n=80	0.1523	-0.8587	<0,0001	0.7537	6,220, n=80	1.002	1.459	<0,0001	0.9015
Without comorbidities			7,080, n=59	0.8206	1.219	0.0007		7,140, n=59	3.865	22.22	<0,0001		5,790, n=59	1.598	5.241	<0,0001
With cardiovascular comorbidities	IL-6	pg/ml	9,970, n=80	3.934	23.38	<0,0001	0.0045	8,585, n=80	1.603	7.245	<0,0001	0.6288	9,340, n=80	5.271	37.3	<0,0001	0.5902
Without comorbidities			8,310, n=59	3.76	21.97	<0,0001		8,500, n=59	7.273	54.76	<0,0001		9,110, n=59	5.34	36.34	<0,0001
With cardiovascular comorbidities	IL-10	pg/ml	5,300, n=80	-0.1474	-0.3237	0.1681	0.7203	6,280, n=80	2.004	9.454	<0,0001	0.1303	6,440, n=80	1.669	5.129	<0,0001	0.9636
Without comorbidities			5,540, n=59	4.459	28.56	<0,0001		5,810, n=59	7.357	55.68	<0,0001		6,850, n=59	5.246	35.85	<0,0001
With cardiovascular comorbidities	IL-17A	pg/ml	32,66, n=80	0.4754	1.013	0.0027	0.2256	37,54, n=80	-0.2237	-0.06706	0.2365	0.7525	37,80, n=80	-0.03526	0.6387	0.1895	0.7541
Without comorbidities			35,62, n=59	0.2804	0.5367	0.0551		37,80, n=59	1.959	9.23	<0,0001		37,37, n=59	-0.3911	0.07011	0.1582
With cardiovascular comorbidities	IFN-gamma	pg/ml	5,480, n=80	-0.01948	-0.5895	0.0022	0.5342	4,680, n=80	0.455	-0.7826	<0,0001	0.3642	3,800, n=80	1.262	1.808	<0,0001	0.555
Without comorbidities			5,760, n=59	0.3931	-0.407	0.0111		4,900, n=59	0.6394	0.3948	0.0008		3,810, n=59	0.7261	0.1774	0.0014
With cardiovascular comorbidities	TNF-alpha	pg/ml	6,360, n=80	0.6318	0.369	0.0015	0.5757	6,910, n=80	0.5134	-0.1895	0.0022	0.5996	8,410, n=80	0.5511	1.515	0.0219	0.8177
Without comorbidities			5,450, n=59	3.847	20.05	<0,0001		7,140, n=59	7.339	55.47	<0,0001		8,290, n=59	5.311	35.3	<0,0001
With cardiovascular comorbidities	BASO WB	×10⁹/L	0,03000, n=77	0.9864	0.8786	<0,0001	0.1585	0,03000, n=73	1.759	4.634	<0,0001	0.0817	0,03000, n=72	1.049	1.326	<0,0001	0.0562
Without comorbidities			0,03000, n=58	4.86	30.34	<0,0001		0,03000, n=55	0.7214	-0.1063	0.0011		0,03500, n=54	2.195	7.257	<0,0001
With cardiovascular comorbidities	BASO%	%	0,5000, n=77	3.315	17.6	<0,0001	0.134	0,4000, n=73	2.195	6.625	<0,0001	0.1215	0,4000, n=72	1.165	1.769	<0,0001	0.0196
Without comorbidities			0,6000, n=58	2.332	8.374	<0,0001		0,6000, n=55	1.65	3.385	<0,0001		0,6000, n=54	5.446	34.73	<0,0001
With cardiovascular comorbidities	EO %	%	2,300, n=77	5.008	32.24	<0,0001	0.5592	2,200, n=73	1.767	3.305	<0,0001	0.0543	2,200, n=72	1.243	1.925	<0,0001	0.0177
Without comorbidities			2,500, n=58	1.114	0.7782	<0,0001		2,900, n=55	1.203	2.39	0.0012		2,700, n=54	2.104	7.923	<0,0001
With cardiovascular comorbidities	EO WB	×10⁹/L	0,1500, n=77	6.653	51.12	<0,0001	0.5953	0,1200, n=73	1.846	3.334	<0,0001	0.0744	0,1400, n=72	1.677	3.418	<0,0001	0.0717
Without comorbidities			0,1550, n=58	0.7539	0.008777	0.0009		0,1600, n=55	0.8468	-0.1021	0.0011		0,1650, n=54	1.153	1.417	0.0008
With cardiovascular comorbidities	LYMPH WB	×10⁹/L	1,900, n=77	1.672	4.18	<0,0001	0.7073	1,840, n=73	0.4931	0.5976	0.129	0.4918	1,860, n=72	7.593	61.53	<0,0001	0.9169
Without comorbidities			1,820, n=58	0.8543	0.7932	0.0156		1,940, n=55	1.749	5.513	<0,0001		1,880, n=54	0.2086	-0.4062	0.2345
With cardiovascular comorbidities	LYMPH%	%	32,20, n=77	0.1335	0.04536	0.9214	0.8777	31,40, n=73	0.1585	0.5415	0.9574	0.5495	30,30, n=72	0.001321	1.864	0.0169	0.73
Without comorbidities			31,30, n=58	0.6568	0.5385	0.0937		32,80, n=55	0.2695	0.1305	0.8877		30,25, n=54	0.5788	0.3008	0.1583
With cardiovascular comorbidities	MONO %	%	8,500, n=77	0.5278	-0.1065	0.0738	0.1775	8,600, n=73	0.974	1.006	0.0014	0.2367	8,800, n=72	0.6655	0.3484	0.0315	0.7804
Without comorbidities			8,200, n=58	0.2471	0.3213	0.6235		8,400, n=55	0.06556	0.8885	0.1346		8,350, n=54	6.474	45.31	<0,0001
With cardiovascular comorbidities	MONO WB	×10⁹/L	0,5200, n=77	0.6098	0.06779	0.0238	0.358	0,5200, n=73	1.24	1.662	<0,0001	0.8356	0,5650, n=72	0.2758	-0.6933	0.1604	0.1729
Without comorbidities			0,5100, n=58	0.1782	-0.8083	0.2684		0,5500, n=55	0.6265	0.9355	0.1723		0,5100, n=54	0.2797	0.2764	0.6306
With cardiovascular comorbidities	NEUT %	%	54,20, n=77	-0.04379	0.03235	0.9396	0.8411	55,00, n=73	-0.2322	0.359	0.7747	0.2339	57,20, n=72	0.2986	1.622	0.1144	0.5846
Without comorbidities			55,35, n=58	-0.2734	-0.02503	0.2695		54,10, n=55	0.2886	0.2551	0.4666		55,55, n=54	-0.2495	0.2903	0.6418
With cardiovascular comorbidities	NEUT WB	×10⁹/L	3,410, n=77	1.497	3.132	<0,0001	0.5313	3,450, n=73	1.358	3.91	<0,0001	0.6391	3,620, n=72	0.971	3.009	0.0049	0.3534
Without comorbidities			3,135, n=58	0.7604	-0.1282	0.0038		3,180, n=55	3.188	15.01	<0,0001		3,415, n=54	0.1324	0.295	0.7291
With cardiovascular comorbidities	PLT	×10⁹/L	216,0, n=77	0.7452	0.6033	0.0208	0.6473	228,0, n=73	0.7015	0.681	0.0458	0.9043	224,0, n=72	0.7325	0.3575	0.0245	0.4483
Without comorbidities			224,0, n=58	0.3904	0.4591	0.4311		227,0, n=54	0.5667	0.5221	0.0327		235,0, n=54	-0.259	-0.1486	0.3187
With cardiovascular comorbidities	WBC	×10⁹/L	6,370, n=77	0.9755	1.376	0.0028	0.423	5,870, n=73	1.178	2.823	0.0006	0.8771	6,235, n=72	0.6198	1.2	0.0705	0.5612
Without comorbidities			6,025, n=58	0.7327	0.417	0.0546		6,120, n=55	2.163	7.58	<0,0001		6,165, n=54	0.003487	1.353	0.5433
With cardiovascular comorbidities	ALT	U/L	20,50, n=76	3.22	13.75	<0,0001	0.189	22,00, n=73	1.743	3.223	<0,0001	0.4273	23,50, n=72	2.639	9.486	<0,0001	0.7339
Without comorbidities			24,00, n=58	4.67	27.65	<0,0001		23,00, n=55	1.019	0.2859	0.0001		23,00, n=53	1.348	1.812	<0,0001
With cardiovascular comorbidities	AST	U/L	21,00, n=76	3.885	18.53	<0,0001	0.4737	21,00, n=72	2.32	7.173	<0,0001	0.8677	21,00, n=71	2.241	6.465	<0,0001	0.7614
Without comorbidities			21,00, n=58	3.174	13.29	<0,0001		22,00, n=56	2.457	6.096	<0,0001		22,00, n=53	1.484	1.967	<0,0001
With cardiovascular comorbidities	CRE	mg/dL	0,9000, n=78	5.173	29.11	<0,0001	0.2191	0,9000, n=79	8.792	77.83	<0,0001	0.1292	0,9200, n=78	8.213	70.13	<0,0001	0.1134
Without comorbidities			0,8800, n=59	3.716	20.8	<0,0001		0,9000, n=59	4.319	24.65	<0,0001		0,8900, n=58	2.297	13.69	<0,0001
With cardiovascular comorbidities	CRP	mg/dL	0,3000, n=79	4.506	26.26	<0,0001	0.701	0,2600, n=79	8.792	77.83	<0,0001	0.1655	0,3100, n=78	7.479	61.08	<0,0001	0.1009
Without comorbidities			0,2800, n=59	5.391	33.23	<0,0001		0,2000, n=59	4.319	24.65	<0,0001		0,2100, n=57	2.407	8.306	<0,0001
With cardiovascular comorbidities	DD	mg/L	0,3600, n=77	2.16	4.958	<0,0001	0.6768	0,3400, n=73	3.613	16.04	<0,0001	0.5115	0,3900, n=71	3.072	10.45	<0,0001	0.4117
Without comorbidities			0,3750, n=56	2.233	7.256	<0,0001		0,3600, n=55	5.611	35.01	<0,0001		0,3300, n=52	4.04	19.77	<0,0001
With cardiovascular comorbidities	eGFR	ml/min/1.73 m²	90,00, n=76	-2.141	4.997	<0,0001	0.0486	90,00, n=73	-1.846	3.553	<0,0001	0.0927	90,00, n=70	-1.686	3.332	<0,0001	0.0771
Without comorbidities			90,00, n=57	-3.083	9.621	<0,0001		90,00, n=56	-2.827	8.135	<0,0001		90,00, n=53	-2.754	7.579	<0,0001
With cardiovascular comorbidities	FER	ng/ml	127,0, n=29	2.209	6.31	<0,0001	0.8862	120,5, n=28	1.959	4.517	<0,0001	0.495	128,0, n=29	1.798	4.426	0.0006	0.8126
Without comorbidities			146,0, n=31	1.926	4.876	0.0001		138,0, n=31	1.922	5.219	0.0002		119,0, n=30	1.678	2.869	0.0003
With cardiovascular comorbidities	IgG	AU/L	1064, n=70	-0.09167	-0.7162	0.2097	0.4372	1256, n=41	-0.09091	-0.4624	0.1622	0.3957	1260, n=27	0.2418	-0.7235	0.3788	0.2307
Without comorbidities			1317, n=57	-0.4783	-0.5567	0.0225		1220, n=37	-0.5654	-0.572	0.0473		1246, n=28	0.1359	0.3249	0.248
With cardiovascular comorbidities	IgM	AU/L	41,68, n=70	-0.7693	-0.8399	<0,0001	0.6667	45,00, n=41	-1.455	1.251	<0,0001	0.0319	37,70, n=28	-0.3294	-1.71	<0,0001	0.1985
Without comorbidities			45,00, n=57	-0.849	-0.7347	<0,0001		33,13, n=37	-0.5223	-0.6138	0.0017		19,50, n=30	0.2178	-1.72	0.0001
With cardiovascular comorbidities	LDH	U/L	196,0, n=75	1.638	2.848	<0,0001	0.8772	194,0, n=71	0.5331	0.3881	0.1839	0.4405	183,5, n=70	0.3899	0.0944	0.3795	0.8255
Without comorbidities			200,0, n=57	1.937	4.226	<0,0001		195,0, n=55	0.6032	0.7711	0.2579		185,0, n=52	0.6431	0.1601	0.1098
With cardiovascular comorbidities	PCT	ng/ml	0,04000, n=77	5.755	38.02	<0,0001	0.4623	0,04000, n=72	5.609	40.23	<0,0001	0.1615	0,04000, n=72	7.165	55.84	<0,0001	0.9704
Without comorbidities			0,04000, n=56	3.833	19.73	<0,0001		0,04000, n=55	3.692	16.68	<0,0001		0,04000, n=52	6.029	40.4	<0,0001
(D) presence vs absence of metabolic comorbidities
Group	Parameters	Measurement unit	3 months					6 months					9 months
			Median, group size	Skewness	Kurtosis	Shapiro-Wilk p-value	Two tailed Mann-Whitney p-value	Median, group size	Skewness	Kurtosis	Shapiro-Wilk p-value	Two tailed Mann-Whitney p-value	Median, group size	Skewness	Kurtosis	Shapiro-Wilk p-value	Two tailed Mann-Whitney p-value
With metabolic comorbidities	CCL2	pg/ml	167,7, n=45	2.308	7.89	<0,0001	0.2312	131,2, n=45	0.9102	0.6106	0.0086	0.0801	109,6, n=45	1.257	0.839	<0,0001	0.9919
Without comorbidities			137,5, n=94	2.281	7.42	<0,0001		112,1, n=94	0.9435	1.596	0.0002		120,2, n=94	1.356	3.631	<0,0001
With metabolic comorbidities	CCL5	pg/ml	11027, n=45	0.8754	-0.3414	<0,0001	0.8665	13221, n=45	0.2745	-1.533	0.0003	0.1048	10199, n=45	1.93	4.114	<0,0001	0.0748
Without comorbidities			11051, n=94	0.7043	-0.03898	0.0001		11997, n=94	0.578	-0.9508	<0,0001		10863, n=94	1.808	3.687	<0,0001
With metabolic comorbidities	CXCL8	pg/ml	19,06, n=45	1.59	2.536	<0,0001	0.3475	18,32, n=45	1.014	0.9396	0.0096	0.0065	12,70, n=45	5.852	37.05	<0,0001	0.7323
Without comorbidities			17,42, n=94	4.806	25.53	<0,0001		15,18, n=93	5.458	39.97	<0,0001		12,62, n=94	0.4493	0.8459	0.0002
With metabolic comorbidities	CXCL9	pg/ml	206,8, n=45	1.474	2.92	0.0002	0.0593	209,7, n=45	2.324	7.692	<0,0001	0.0323	202,6, n=45	2.912	11.2	<0,0001	0.0075
Without comorbidities			157,0, n=94	3.702	16.72	<0,0001		146,5, n=94	3.214	12.45	<0,0001		140,9, n=94	2.035	4.736	<0,0001
With metabolic comorbidities	CXCL10	pg/ml	226,4, n=45	1.408	2.509	0.0003	0.0202	160,6, n=45	2.067	4.824	<0,0001	0.1751	166,8, n=45	2.167	4.787	<0,0001	0.0833
Without comorbidities			174,6, n=94	2.349	6.773	<0,0001		144,5, n=94	3.103	11.12	<0,0001		149,0, n=94	1.75	5.087	<0,0001
With metabolic comorbidities	IL-2	pg/ml	5,580, n=45	0.7451	1.444	0.1799	0.054	5,730, n=45	0.3673	0.02206	0.1087	0.181	7,390, n=45	-0.01014	-0.3456	0.8561	0.0046
Without comorbidities			4,575, n=94	1.748	7.507	<0,0001		4,680, n=94	7.373	64.7	<0,0001		5,585, n=94	1.296	3.826	<0,0001
With metabolic comorbidities	IL-4	pg/ml	8,230, n=45	-0.02959	-1.047	0.0018	0.2937	7,580, n=45	0.04352	-1.048	0.0015	0.7388	3,200, n=45	0.6341	-1.103	<0,0001	0.0343
Without comorbidities			6,550, n=94	0.9172	1.837	<0,0001		7,280, n=94	3.479	22.07	<0,0001		6,830, n=94	1.347	3.202	<0,0001
With metabolic comorbidities	IL-6	pg/ml	10,16, n=45	-0.1438	2.682	0.0232	0.2238	8,480, n=45	0.004315	-0.1283	0.3205	0.9063	9,150, n=45	5.428	33.59	<0,0001	0.5002
Without comorbidities			9,060, n=94	3.597	17.44	<0,0001		8,550, n=94	8.263	75.12	<0,0001		9,195, n=94	4.852	35.1	<0,0001
With metabolic comorbidities	IL-10	pg/ml	5,500, n=45	-0.3803	0.2165	0.1347	0.8921	6,070, n=45	1.513	5.15	0.0003	0.6289	7,320, n=45	1.211	3.301	0.0028	0.3735
Without comorbidities			4,865, n=94	4.421	32.89	<0,0001		6,130, n=94	9.223	87.92	<0,0001		6,465, n=94	4.591	30.92	<0,0001
With metabolic comorbidities	IL-17A	pg/ml	32,31, n=45	0.6159	2.976	0.0005	0.4158	36,53, n=45	0.06749	-0.01919	0.8383	0.9383	34,86, n=45	0.3332	1.154	0.0287	0.6193
Without comorbidities			36,33, n=94	0.2875	0.1925	0.026		38,81, n=94	1.283	6.899	<0,0001		38,99, n=94	-0.4545	-0.04142	0.0386
With metabolic comorbidities	IFN-gamma	pg/ml	6,210, n=45	-0.4273	-0.9498	0.0039	0.4405	4,710, n=45	0.3628	-0.8255	0.0003	0.845	3,170, n=45	1.482	2.424	<0,0001	0.4366
Without comorbidities			5,385, n=94	0.4742	-0.166	0.0003		4,670, n=94	0.615	0.07521	<0,0001		3,950, n=94	0.8966	0.9844	<0,0001
With metabolic comorbidities	TNF-alpha	pg/ml	6,910, n=45	0.6308	0.7782	0.0251	0.0748	7,720, n=45	0.2529	-0.3934	0.1961	0.3783	8,500, n=45	-0.143	0.08805	0.9214	0.7038
Without comorbidities			5,405, n=94	3.988	24.33	<0,0001		6,750, n=94	8.77	82	<0,0001		8,300, n=94	5.095	38.12	<0,0001
With metabolic comorbidities	BASO WB	×10⁹/L	0,03000, n=45	0.9298	1.175	0.0067	0.7454	0,03000, n=42	0.8764	0.06158	0.001	0.3763	0,03000, n=42	2.318	7.855	<0,0001	0.9822
Without comorbidities			0,03000, n=90	5.241	38.34	<0,0001		0,03000, n=86	1.401	2.684	<0,0001		0,03000, n=84	1.162	1.946	<0,0001
With metabolic comorbidities	BASO%	%	0,5000, n=45	1.441	2.882	0.0001	0.2976	0,4000, n=42	2.31	7.432	<0,0001	0.2587	0,4000, n=42	5.071	28.82	<0,0001	0.5045
Without comorbidities			0,5000, n=90	2.842	11.85	<0,0001		0,5000, n=86	1.734	3.64	<0,0001		0,5000, n=84	0.6895	0.533	0.0074
With metabolic comorbidities	EO %	%	2,800, n=45	4.379	22.79	<0,0001	0.0226	2,700, n=42	1.257	1.918	0.0013	0.4425	2,650, n=42	0.5667	0.04161	0.1469	0.2488
Without comorbidities			2,100, n=90	1.195	1.135	<0,0001		2,200, n=86	1.627	3.166	<0,0001		2,250, n=84	2.167	7.962	<0,0001
With metabolic comorbidities	EO WB	×10⁹/L	0,1800, n=44	2.372	7.759	<0,0001	0.0235	0,1600, n=42	1.414	1.438	<0,0001	0.4113	0,1650, n=42	1.311	1.423	0.0002	0.3056
Without comorbidities			0,1300, n=90	0.8591	0.2719	0.0002		0,1300, n=86	1.23	1.129	<0,0001		0,1500, n=84	1.134	1.889	<0,0001
With metabolic comorbidities	LYMPH WB	×10⁹/L	1,890, n=45	1.917	4.712	<0,0001	0.5492	1,855, n=42	0.6464	0.9224	0.1358	0.5183	1,875, n=42	0.5022	0.7194	0.1963	0.515
Without comorbidities			1,900, n=90	0.8821	1.127	0.0022		1,930, n=86	1.537	5.318	<0,0001		1,860, n=84	8.306	73.06	<0,0001
With metabolic comorbidities	LYMPH%	%	28,90, n=45	0.3204	-0.03098	0.9108	0.0619	29,60, n=42	-0.05895	-0.2752	0.8037	0.0604	30,30, n=42	-0.8229	1.065	0.0957	0.7503
Without comorbidities			33,25, n=90	0.4522	0.3887	0.1012		33,15, n=86	0.3121	0.4293	0.4181		30,25, n=84	0.4283	1.764	0.0295
With metabolic comorbidities	MONO %	%	8,400, n=45	0.04957	0.4014	0.7424	0.8753	8,650, n=42	0.04968	3.138	0.003	0.3779	8,400, n=42	1.01	0.9987	0.0058	0.9969
Without comorbidities			8,300, n=90	0.5654	0.02016	0.0212		8,500, n=86	0.5919	0.182	0.0201		8,700, n=84	7.692	66.12	<0,0001
With metabolic comorbidities	MONO WB	×10⁹/L	0,5400, n=45	0.323	-0.5871	0.255	0.0945	0,5600, n=42	0.9392	0.8911	0.0178	0.0524	0,5600, n=42	0.3649	-0.3362	0.5353	0.3909
Without comorbidities			0,5100, n=90	0.4868	-0.0743	0.0349		0,4950, n=86	0.9049	1.838	0.0069		0,5250, n=84	0.2274	-0.2103	0.415
With metabolic comorbidities	NEUT %	%	57,40, n=45	-0.1878	0.08645	0.9395	0.2858	56,50, n=42	0.3131	-0.2197	0.7978	0.1749	55,85, n=42	1.165	2.448	0.0086	0.9681
Without comorbidities			54,50, n=90	-0.1339	-0.002437	0.5247		54,70, n=86	-0.09881	0.2307	0.8867		56,00, n=84	-0.4442	0.4303	0.2067
With metabolic comorbidities	NEUT WB	×10⁹/L	3,790, n=45	1.297	2.016	0.0008	0.0743	3,485, n=42	1.491	2.413	0.0002	0.1996	3,640, n=42	1.12	3.45	0.0217	0.5768
Without comorbidities			3,150, n=90	0.858	0.6256	0.0013		3,235, n=86	3.431	21.47	<0,0001		3,435, n=84	0.1865	0.2764	0.35
With metabolic comorbidities	PLT	×10⁹/L	220,0, n=45	0.8425	0.02854	0.0084	0.9879	229,0, n=42	1.101	1.556	0.0138	0.9055	221,0, n=42	0.8557	0.09073	0.0141	0.4774
Without comorbidities			216,5, n=90	0.3158	0.6107	0.3515		226,0, n=85	0.4179	0.1147	0.3611		233,5, n=84	-0.1929	-0.311	0.6253
With metabolic comorbidities	WBC	×10⁹/L	6,680, n=45	0.8696	0.5162	0.0144	0.0998	6,150, n=42	1.048	1.111	0.0085	0.3231	6,300, n=42	0.655	0.9585	0.0911	0.6179
Without comorbidities			6,120, n=90	0.5431	0.502	0.1015		5,910, n=86	2.404	11.3	<0,0001		6,195, n=84	0.1292	1.293	0.0872
With metabolic comorbidities	ALT	U/L	20,00, n=45	2.772	10.49	<0,0001	0.0547	21,00, n=43	1.894	3.776	<0,0001	0.3407	21,00, n=42	1.315	1.315	<0,0001	0.5412
Without comorbidities			24,00, n=89	4.01	20.76	<0,0001		25,00, n=85	1.183	0.9456	<0,0001		24,00, n=83	2.048	5.261	<0,0001
With metabolic comorbidities	AST	U/L	19,50, n=44	2.467	6.529	<0,0001	0.0361	21,00, n=42	3.042	11.23	<0,0001	0.4729	21,00, n=41	1.612	3.599	0.0003	0.415
Without comorbidities			22,50, n=90	3.737	17.08	<0,0001		22,00, n=86	2.343	6.207	<0,0001		22,00, n=83	1.801	3.626	<0,0001
With metabolic comorbidities	CRE	mg/dL	0,9100, n=45	5.314	31.78	<0,0001	0.0879	0,9700, n=45	5.253	31.1	<0,0001	0.1087	0,9700, n=45	6.688	44.81	<0,0001	0.0712
Without comorbidities			0,8750, n=92	6.272	42.04	<0,0001		0,9000, n=93	5.717	34.39	<0,0001		0,8800, n=91	5.132	26.55	<0,0001
With metabolic comorbidities	CRP	mg/dL	0,4800, n=45	4.354	21.91	<0,0001	0.0447	0,3100, n=45	3.532	15.83	<0,0001	0.0263	0,4100, n=45	1.011	0.8436	0.0001	0.3929
Without comorbidities			0,2000, n=93	5.513	38.35	<0,0001		0,2000, n=93	9.547	91.74	<0,0001		0,2300, n=90	7.901	68.8	<0,0001
With metabolic comorbidities	DD	mg/L	0,3800, n=45	1.709	3.339	<0,0001	0.8741	0,3500, n=43	2.844	8.854	<0,0001	0.9369	0,3200, n=41	2.805	8.867	<0,0001	0.8779
Without comorbidities			0,3600, n=89	6.777	54.19	<0,0001		0,3600, n=85	6.893	54.26	<0,0001		0,3550, n=82	3.833	16.99	<0,0001
With metabolic comorbidities	eGFR	ml/min/1.73 m²	87,10, n=45	-1.874	3.549	<0,0001	0.0103	87,90, n=43	-1.696	2.681	<0,0001	0.0087	88,40, n=41	-1.459	2.242	<0,0001	0.0231
Without comorbidities			90,00, n=88	-2.985	9.502	<0,0001		90,00, n=86	-2.579	7.176	<0,0001		90,00, n=82	-2.674	7.919	<0,0001
With metabolic comorbidities	FER	ng/ml	115,0, n=14	1.222	0.99	0.0237	0.2839	78,00, n=14	1.09	0.1771	0.0384	0.1208	78,50, n=14	1.581	2.334	0.0148	0.1166
Without comorbidities			139,5, n=46	2.056	5.16	<0,0001		137,0, n=45	1.872	3.971	<0,0001		126,0, n=45	1.642	2.968	<0,0001
With metabolic comorbidities	IgG	AU/L	984,6, n=44	0.03427	-0.8204	0.2384	0.1122	1146, n=22	-0.2963	-1.095	0.2075	0.8363	1532, n=14	-0.02503	-0.08706	0.6632	0.163
Without comorbidities			1297, n=83	-0.4075	-0.4951	0.0376		1264, n=56	-0.1214	-0.002759	0.0675		1222, n=41	0.3418	-0.1464	0.4126
With metabolic comorbidities	IgM	AU/L	42,20, n=44	-0.7631	-0.666	<0,0001	0.704	40,63, n=22	-1.302	1.264	0.0004	0.6306	45,00, n=14	-0.6456	-1.454	0.0013	0.3524
Without comorbidities			45,00, n=83	-0.8352	-0.8316	<0,0001		36,91, n=56	-0.8211	-0.4347	<0,0001		22,08, n=44	0.1155	-1.738	<0,0001
With metabolic comorbidities	LDH	U/L	207,5, n=44	1.791	3.522	<0,0001	0.5293	192,5, n=42	0.5135	0.3088	0.5277	0.7076	186,0, n=41	0.5309	0.1838	0.3954	0.7348
Without comorbidities			194,5, n=88	1.667	2.794	<0,0001		195,0, n=84	0.5823	0.6248	0.0881		184,0, n=81	0.4414	0.05166	0.193
With metabolic comorbidities	PCT	ng/ml	0,04000, n=45	5.411	32.34	<0,0001	0.9221	0,05000, n=43	5.709	34.67	<0,0001	0.349	0,03500, n=42	5.854	35.98	<0,0001	0.5118
Without comorbidities			0,04000, n=88	4.15	20.67	<0,0001		0,04000, n=85	4.872	31.65	<0,0001		0,04000, n=82	5.947	41.91	<0,0001
(E) vaccination status
Group	Parameters	Measured unit	3 months							6 months							9 months
			Median, group size	Skewness	Kurtosis	Shapiro-Wilk p-value	Kruskal-Wallis p-value	unvaccinated vs. vaccinated twice	unvaccinated vs. vaccinated once	Median, group size	Skewness	Kurtosis	Shapiro-Wilk p-value	Kruskal-Wallis p-value	unvaccinated vs. vaccinated twice	unvaccinated vs. vaccinated once	Median, group size	Skewness	Kurtosis	Shapiro-Wilk p-value	Kruskal-Wallis p-value	unvaccinated vs. vaccinated twice	unvaccinated vs. vaccinated once
unvaccinated	CCL2	pg/ml	140, n=79	2.118	7.489	<0,0001	0.9841	>0,9999	>0,9999	126,1, n=24	1.269	2.454	0.0375	0.3779	>0,9999	0.6204	125,5, n=15	0.7687	0.1896	0.286	0.286	0.9874	0.9185
vaccinated once			148, n=39	0.7956	0.3791	0.0714				128,7, n=15	0.234	-1.112	0.3684				141,8, n=10	0.644	-0.8101	0.1946
vaccinated twice			125,4, n=21	1.967	3.366	<0,0001				113,8, n=100	0.7626	0.4053	0.0011				110,8, n=114	1.514	3.025	<0,0001
unvaccinated	CCL5	pg/ml	10837, n=79	0.8411	0.1429	<0,0001	0.1546	>0,9999	0.1206	11479, n=24	0.8064	-0.9618	0.0008	0.5101	>0,9999	0.7143	11494, n=15	2.744	8.134	<0,0001	0.6176	0.7031	0.844
vaccinated once			12312, n=39	0.6456	-0.8781	0.0024				12097, n=15	0.967	-0.2611	0.0273				10644, n=10	2.49	6.893	0.0004
vaccinated twice			11001, n=21	0.9945	0.6683	0.0474				12890, n=100	0.3402	-1.272	<0,0001				10472, n=114	1.552	2.303	<0,0001
unvaccinated	CXCL8	pg/ml	17,66, n=79	4.473	21.82	<0,0001	0.7747	>0,9999	0.9607	14,35, n=24	2.426	7.686	<0,0001	0.661	>0,9999	0.7257	11,78, n=15	0.3315	-0.6086	0.1701	0.9166	>0,9999	>0,9999
vaccinated once			17,94, n=39	1.794	2.757	<0,0001				15,55, n=15	1.769	3.645	0.0084				11,17, n=10	1.767	3.918	0.0385
vaccinated twice			18,63, n=21	0.1875	1.117	0.5596				16,79, n=100	9.845	97.85	<0,0001				12,84, n=114	8.821	87.55	<0,0001
unvaccinated	CXCL9	pg/ml	164,5, n=79	1.302	1.355	<0,0001	0.3178	0.264	>0,9999	164,3, n=24	1.198	2.039	0.0211	0.8795	>0,9999	>0,9999	175,1, n=15	1.549	2.826	0.0263	0.9631	>0,9999	>0,9999
vaccinated once			177,6, n=39	3.152	11.84	<0,0001				133, n=15	1.111	0.8265	0.0626				155,8, n=10	1.002	0.7033	0.3845
vaccinated twice			133,2, n=21	2.905	8.051	<0,0001				168,6, n=100	2.829	9.417	<0,0001				161, n=114	3.445	17.56	<0,0001
unvaccinated	CXCL10	pg/ml	175,8, n=79	2.813	10.1	<0,0001	0.2405	0.6156	0.2344	161, n=24	1.598	2.746	0.0023	0.6841	0.8631	>0,9999	159,8, n=15	0.6645	0.0689	0.4376	0.8271	>0,9999	>0,9999
vaccinated once			220,3, n=39	1.268	1.751	0.0014				129,3, n=15	1.324	1.217	0.0223				152,4, n=10	-0.2634	0.6781	0.8988
vaccinated twice			196,8, n=21	1.076	-0.0347	0.0047				155,5, n=100	2.681	8.031	<0,0001				151,5, n=114	2.402	7.268	<0,0001
unvaccinated	IL-2	pg/ml	5,37, n=79	0.3324	0.5535	0.0132	0.9713	>0,9999	>0,9999	3,97, n=24	0.7449	0.5731	0.0775	0.2915	0.2375	0.6184	5,89, n=15	0.1405	-1.511	0.0493	0.2828	0.5528	0.2289
vaccinated once			4,88, n=39	2.332	8.946	<0,0001				6,3, n=15	0.4434	-0.335	0.5371				8,39, n=10	-0.08078	-0.6213	0.6069
vaccinated twice			4,34, n=21	0.7244	0.1874	0.1717				4,955, n=100	7.338	65.58	<0,0001				6,18, n=114	1.065	2.85	<0,0001
unvaccinated	IL-4	pg/ml	6,22, n=79	0.2889	-0.9092	<0,0001	0.0339	0.0615	0.0984	7,39, n=24	0.3523	-0.05432	0.0713	0.5788	>0,9999	>0,9999	10,5, n=15	0.9489	2.171	0.1103	0.0112	0.0483	>0,9999
vaccinated once			7,68, n=39	0.9147	1.999	0.0125				9,51, n=15	-0.371	-0.7904	0.0374				12,25, n=10	-1.084	-0.3175	0.0084
vaccinated twice			9,28, n=21	0.05028	-0.6297	0.5853				7,205, n=100	3.449	22.28	<0,0001				5,32, n=114	1.405	3.585	<0,0001
unvaccinated	IL-6	pg/ml	9,66, n=79	1.572	9.054	<0,0001	0.7599	0.9532	>0,9999	9,055, n=24	0.5299	0.04427	0.673	0.2453	0.2629	0.2954	10,82, n=15	1.757	5.012	0.0198	0.2004	0.2388	0.2019
vaccinated once			9,11, n=39	3.331	11.99	<0,0001				7,85, n=15	-0.5769	0.6196	0.21				8,645, n=10	0.4828	1.184	0.429
vaccinated twice			9,7, n=21	0.1369	-0.552	0.7586				8,465, n=100	8.351	77.73	<0,0001				9,195, n=114	5.101	32.15	<0,0001
unvaccinated	IL-10	pg/ml	4,79, n=79	-0.05089	-0.6441	0.0583	0.2621	0.7892	0.2317	5,335, n=24	1.644	4.9	0.0068	0.3063	>0,9999	0.3687	7,1, n=15	2.66	8.524	0.0003	0.589	>0,9999	0.7081
vaccinated once			5,79, n=39	4.624	26.26	<0,0001				5,81, n=15	-0.8674	0.1659	0.1671				7,73, n=10	0.4408	1.564	0.7521
vaccinated twice			5,82, n=21	-0.3257	-0.6732	0.7207				6,24, n=100	9.015	86.64	<0,0001				6,595, n=114	4.072	28.4	<0,0001
unvaccinated	IL-17A	pg/ml	34,75, n=79	0.457	0.3809	0.0021	0.5245	>0,9999	0.5119	42,23, n=24	1.977	7.31	0.0007	0.5597	0.7742	>0,9999	38,5, n=15	-0.08952	-0.2447	0.9112	0.6024	>0,9999	0.6281
vaccinated once			33,88, n=39	-0.2541	0.2344	0.3639				35,68, n=15	0.4324	0.7007	0.8613				39, n=10	0.3745	-0.6253	0.915
vaccinated twice			37,33, n=21	-0.1296	0.6711	0.4828				37,83, n=100	-0.1317	0.006013	0.131				37,16, n=114	-0.1867	0.4123	0.0523
unvaccinated	IFN-gamma	pg/ml	5,37, n=79	0.3628	-0.3482	0.001	0.1591	0.1125	0.9988	4,905, n=24	0.6399	0.426	0.0249	0.3217	0.8576	>0,9999	4,51, n=15	0.7023	-0.6685	0.0175	0.7635	>0,9999	0.9251
vaccinated once			5,7, n=39	-0.2833	-0.5916	0.1852				6,19, n=15	-0.0313	-0.6107	0.4969				4,435, n=10	-0.3718	-1.284	0.0702
vaccinated twice			8,19, n=21	0.05172	-0.5666	0.2204				4,515, n=100	0.6052	-0.1844	<0,0001				3,77, n=114	1.078	1.569	<0,0001
unvaccinated	TNF-alpha	pg/ml	6,54, n=79	1.277	2.95	<0,0001	0.5912	>0,9999	0.7146	7,275, n=24	0.3932	-0.3549	0.0783	0.9293	>0,9999	>0,9999	5,53, n=15	1.542	3.142	0.0185	0.2478	0.2092	0.3991
vaccinated once			5,54, n=39	4.379	23.02	<0,0001				6,89, n=15	1.057	1.605	0.1219				8,835, n=10	1.941	4.882	0.0197
vaccinated twice			5,76, n=21	0.2774	-0.8778	0.2206				6,885, n=100	9.114	88.21	<0,0001				8,535, n=114	6.173	54.66	<0,0001
unvaccinated	BASO WB	×10⁹/L	0,03, n=75	7.613	62.71	<0,0001	0.4931	0.9355	0.5388	0,035, n=22	0.9592	0.9871	0.0829	0.0911	0.0578	0.3503	0,03, n=13	0.9474	0.7361	0.1407	0.35	>0,9999	0.4375
vaccinated once			0,03, n=39	5.14	29.78	<0,0001				0,02, n=15	1.82	4.839	0.0039				0,03, n=9	-0.2704	-0.7626	0.2081
vaccinated twice			0,03, n=21	0.4404	-0.8718	0.038				0,03, n=91	1.283	2.328	<0,0001				0,03, n=104	2.076	7.764	<0,0001
unvaccinated	BASO%	%	0,4, n=75	2.066	6.408	<0,0001	0.6639	>0,9999	0.8085	0,5, n=22	1.805	4.363	0.0021	0.7404	0.9106	>0,9999	0,5, n=13	1.24	1.695	0.0645	0.9791	>0,9999	>0,9999
vaccinated once			0,6, n=39	3.626	17.87	<0,0001				0,5, n=15	3.021	10.32	<0,0001				0,5, n=9	0.02447	-0.2107	0.2937
vaccinated twice			0,5, n=21	0.5861	0.1756	0.1264				0,5, n=91	1.5	2.674	<0,0001				0,5, n=104	6.521	54.44	<0,0001
unvaccinated	EO %	%	2,3, n=75	2.246	8.613	<0,0001	0.3263	0.3674	>0,9999	1,9, n=22	1.368	1.233	0.0033	0.7864	>0,9999	>0,9999	2,2, n=13	0.5138	-0.2676	0.6426	0.6334	0.7296	0.8609
vaccinated once			2,6, n=39	4.817	27	<0,0001				2,3, n=15	0.9075	-0.397	0.0225				2,7, n=9	1.481	3.663	0.1199
vaccinated twice			2,2, n=21	-0.0567	-0.186	0.7543				2,7, n=91	1.659	3.713	<0,0001				2,4, n=104	1.568	4.829	<0,0001
unvaccinated	EO WB	×10⁹/L	0,16, n=75	6.929	54.05	<0,0001	0.5732	0.6583	>0,9999	0,12, n=22	1.4	1.38	0.0022	0.916	>0,9999	>0,9999	0,11, n=13	1.521	2.741	0.0238	0.6297	0.7105	>0,9999
vaccinated once			0,16, n=39	5.707	34.38	<0,0001				0,12, n=15	1.441	1.287	0.0062				0,14, n=9	-0.1565	1.115	0.8267
vaccinated twice			0,14, n=21	0.4802	-0.05077	0.3228				0,15, n=91	1.501	2.583	<0,0001				0,16, n=104	1.403	2.321	<0,0001
unvaccinated	LYMPH WB	×10⁹/L	1,9, n=75	8.187	69.43	<0,0001	0.3533	>0,9999	0.5826	1,955, n=22	2.698	9.904	<0,0001	0.3626	0.3441	>0,9999	2,15, n=13	0.16	-0.7523	0.4221	0.2485	0.3849	0.2117
vaccinated once			1,72, n=39	2.14	6.289	<0,0001				1,78, n=15	0.5693	-0.2128	0.2966				1,78, n=9	1.095	2.299	0.3848
vaccinated twice			1,99, n=21	4.23	18.7	<0,0001				1,92, n=91	0.5513	0.3693	0.0339				1,845, n=104	9.317	91.98	<0,0001
unvaccinated	LYMPH%	%	32,1, n=75	0.101	1.794	0.0412	0.8532	>0,9999	>0,9999	32,25, n=22	-0.5115	0.4324	0.6433	0.8343	>0,9999	>0,9999	30,6, n=13	-1.488	3.25	0.0697	0.4082	>0,9999	0.527
vaccinated once			31,7, n=39	-0.08891	-0.3265	0.8379				31,9, n=15	-0.04485	-0.8222	0.4374				35,7, n=9	-0.5896	-0.2956	0.647
vaccinated twice			32,9, n=21	-0.1792	0.08655	0.9646				32,6, n=91	0.3535	0.3145	0.4157				30,15, n=104	0.4334	1.513	0.0364
unvaccinated	MONO %	%	8,4, n=75	0.1671	0.4009	0.5462	0.8814	>0,9999	>0,9999	7,8, n=22	0.7647	0.03934	0.1173	0.2414	0.3155	0.2364	7,5, n=13	0.9821	0.5686	0.2252	0.3446	0.3055	>0,9999
vaccinated once			8,1, n=39	0.2015	-0.5962	0.5403				8,9, n=15	1.224	2.242	0.0915				8,1, n=9	0.9678	0.6478	0.4986
vaccinated twice			8,1, n=21	0.6671	-0.3554	0.0803				8,5, n=91	0.2766	1.563	0.0043				8,8, n=104	8.231	77.53	<0,0001
unvaccinated	MONO WB	×10⁹/L	0,52, n=75	8.1	68.48	<0,0001	0.957	>0,9999	>0,9999	0,555, n=22	0.9564	1.747	0.2274	0.4868	0.482	>0,9999	0,52, n=13	0.718	-0.008201	0.5508	0.0825	0.9387	0.4229
vaccinated once			0,52, n=39	0.4457	-0.1332	0.2249				0,49, n=15	0.2316	-0.7338	0.8247				0,43, n=9	0.6044	1.255	0.7792
vaccinated twice			0,51, n=21	0.7115	-0.08139	0.2176				0,53, n=91	0.7303	0.8429	0.0104				0,57, n=104	0.166	-0.3319	0.5574
unvaccinated	NEUT %	%	54,3, n=75	-1.825	7.595	<0,0001	0.5333	0.5589	>0,9999	56,3, n=22	0.7458	0.682	0.1905	0.6055	0.7414	0.7574	55,1, n=13	0.63	-0.5016	0.3173	0.3577	>0,9999	0.8919
vaccinated once			54,8, n=39	0.3986	0.6156	0.7927				52,8, n=15	0.01877	-0.9468	0.8239				53,8, n=9	0.7921	1.347	0.4665
vaccinated twice			55,3, n=21	-0.3598	-0.7827	0.3435				54,9, n=91	-0.1163	0.1734	0.9366				57,2, n=104	0.03834	1.393	0.1781
unvaccinated	NEUT WB	×10⁹/L	3,25, n=75	7.892	65.86	<0,0001	0.3656	0.3323	0.9989	3,705, n=22	3.183	12.37	<0,0001	0.1006	0.089	0.1566	3,42, n=13	1.039	0.352	0.1225	0.2849	>0,9999	0.3753
vaccinated once			3,41, n=39	1.431	3.64	0.0017				3,41, n=15	-0.06123	-1.35	0.3794				3,07, n=9	0.1407	-1.049	0.7436
vaccinated twice			3,8, n=21	0.3632	-0.1354	0.8875				3,22, n=91	1.583	4.062	<0,0001				3,59, n=104	0.8142	2.591	0.0039
unvaccinated	PLT	×10⁹/L	220, n=75	0.2221	-0.7283	0.1215	0.3507	0.4219	>0,9999	240, n=22	0.373	-0.5812	0.5166	0.1596	0.112	0.6501	279, n=13	0.07774	-1.08	0.2277	0.242	0.3867	0.2027
vaccinated once			217, n=39	1.238	1.019	0.0005				209, n=15	0.7605	0.434	0.4586				222, n=9	-0.6952	-0.08526	0.6451
vaccinated twice			213, n=21	-0.1899	1.163	0.4977				227,5, n=90	0.6745	0.797	0.0308				228,5, n=104	0.4713	0.3441	0.2336
unvaccinated	WBC	×10⁹/L	6,25, n=75	1.071	2.3	0.0019	0.4535	0.4175	>0,9999	6,6, n=22	2.344	6.851	0.0001	0.1182	0.0781	0.5567	6,47, n=13	0.3039	-0.5385	0.5661	0.1806	>0,9999	0.1599
vaccinated once			6,24, n=39	1.234	1.253	0.0011				5,78, n=15	0.5221	0.293	0.7297				5,6, n=9	-0.2113	-1.489	0.4744
vaccinated twice			6,61, n=21	-0.02928	-0.4951	0.9907				5,99, n=91	1.202	2.439	<0,0001				6,235, n=104	0.5215	1.547	0.0602
unvaccinated	ALT	U/L	24, n=74	5.261	36.28	<0,0001	0.6402	>0,9999	0.6976	22, n=21	1.257	1.186	0.0084	0.2422	0.2354	>0,9999	19,5, n=12	1.681	3.636	0.0465	0.3754	0.4283	0.4037
vaccinated once			20, n=39	2.858	8.997	<0,0001				27, n=15	0.9293	0.1324	0.0689				29, n=9	0.3844	-0.8922	0.6237
vaccinated twice			24, n=21	1.5	2.537	0.0026				22,5, n=92	1.456	1.903	<0,0001				23, n=104	1.996	5.077	<0,0001
unvaccinated	AST	U/L	22, n=75	3.286	16.03	<0,0001	0.4823	>0,9999	0.5742	19, n=22	3.788	16.02	<0,0001	0.4318	0.5296	0.4767	18,5, n=12	1.405	1.429	0.0171	0.3393	0.4941	0.3061
vaccinated once			20, n=38	2.689	7.739	<0,0001				23, n=15	0.9043	0.4755	0.3234				26, n=9	0.06949	-1.527	0.3279
vaccinated twice			21, n=21	3.699	15.05	<0,0001				22, n=91	2.407	6.442	<0,0001				22, n=103	1.836	3.844	<0,0001
unvaccinated	CRE	mg/dL	0,9, n=77	8.165	69.52	<0,0001	0.9895	>0,9999	>0,9999	0,94, n=24	2.169	4.513	<0,0001	0.2423	0.5774	0.1872	1,01, n=15	1.932	2.921	0.0003	0.2125	0.1804	0.3297
vaccinated once			0,9, n=39	0.5478	-0.3342	0.1028				0,9, n=15	0.2849	-1.053	0.1507				0,86, n=10	-1.691	4.086	0.0218
vaccinated twice			0,84, n=21	2.562	5.94	<0,0001				0,89, n=99	5.444	31.49	<0,0001				0,9, n=111	9.801	99.88	<0,0001
unvaccinated	CRP	mg/dL	0,3, n=78	5.94	43.18	<0,0001	0.7921	>0,9999	>0,9999	0,235, n=24	1.18	0.1135	0.0004	0.8028	>0,9999	>0,9999	0,21, n=15	1.358	1.084	0.0089	0.8456	>0,9999	>0,9999
vaccinated once			0,3, n=39	4.03	18.1	<0,0001				0,29, n=15	0.5971	-1.006	0.0362				0,33, n=10	0.4394	-1.336	0.1285
vaccinated twice			0,32, n=21	1.204	0.8823	0.0016				0,2, n=99	9.737	96.09	<0,0001				0,28, n=110	8.625	82.75	<0,0001
unvaccinated	DD	mg/L	0,32, n=74	6.913	53.68	<0,0001	0.3602	0.3061	>0,9999	0,56, n=21	3.999	17.08	<0,0001	0.0039	0.0017	0.0733	0,495, n=12	1.103	-0.2586	0.0159	0.1225	0.8984	0.0991
vaccinated once			0,36, n=39	1.177	0.2979	<0,0001				0,28, n=15	3.579	13.19	<0,0001				0,27, n=9	2.024	4.557	0.0107
vaccinated twice			0,43, n=21	1.793	2.069	<0,0001				0,36, n=92	4.189	20.62	<0,0001				0,35, n=102	3.492	13.22	<0,0001
unvaccinated	eGFR	ml/min/1.73 m²	90, n=74	-2.276	5.714	<0,0001	0.4192	0.7196	>0,9999	90, n=22	-1.954	2.794	<0,0001	0.7563	>0,9999	>0,9999	90, n=12	-1.439	0.913	0.0006	0.2207	>0,9999	0.4428
vaccinated once			90, n=38	-2.266	4.94	<0,0001				87,9, n=15	-1.892	4.524	0.0008				90, n=9	-3	9	<0,0001
vaccinated twice			90, n=21	-3.359	12.14	<0,0001				90, n=92	-2.2	4.905	<0,0001				90, n=102	-2.162	5.171	<0,0001
unvaccinated	FER	ng/ml	137,5, n=32	0.9998	0.371	0.0114	0.2039	0.9693	0.349	173,5, n=14	0.213	-1.035	0.6479	0.4115	0.8216	0.4222	184, n=9	0.2871	-0.0414	0.6152	0.6933	0.7944	>0,9999
vaccinated once			121, n=17	1.207	1.4	0.032				110, n=2							117,5, n=2
vaccinated twice			184, n=11	1.185	0.4265	0.0237				117, n=43	2.044	4.483	<0,0001				118, n=48	1.595	2.537	<0,0001
unvaccinated	IgG	AU/L	950,9, n=71	0.006135	-0.9419	0.1083	0.0008	0.0016	0.0205	442,8, n=19	1.101	0.4362	0.024	0.0002	0.2767	<0,0001	653,7, n=9	0.2313	-1.576	0.3861	0.0024	0.0012	0.8086
vaccinated once			1340, n=37	-0.3406	-0.2904	0.1668				1148, n=4	-0.6577	0.2425	0.8936				1094, n=2
vaccinated twice			1386, n=19	-2.328	7.77	0.0006				1304, n=55	-0.3357	1.328	0.065				1440, n=44	0.1958	-0.1322	0.3115
unvaccinated	IgM	AU/L	38,87, n=71	-0.586	-1.149	<0,0001	0.4377	0.5803	0.6462	40,95, n=19	-0.9601	-0.261	0.0028	0.8145	>0,9999	>0,9999	45, n=9	-0.5091	-1.913	0.007	0.6443	0.7529	>0,9999
vaccinated once			44,46, n=37	-0.8341	-0.8051	<0,0001				30,92, n=4	1.158	0.8357	0.5253				26,98, n=2
vaccinated twice			45, n=19	-1.286	-0.03596	<0,0001				39,24, n=55	-0.975	-0.09333	<0,0001				23,42, n=47	0.02329	-1.728	<0,0001
unvaccinated	LDH	U/L	197, n=74	1.644	2.748	<0,0001	0.9415	>0,9999	>0,9999	194,5, n=22	0.4303	-0.7751	0.324	0.2368	0.2432	>0,9999	193, n=12	-0.1348	0.772	0.9957	0.2868	>0,9999	0.2685
vaccinated once			200, n=37	1.81	3.965	<0,0001				192, n=15	-0.299	-1.395	0.1292				178, n=9	0.1068	-0.6767	0.7335
vaccinated twice			197, n=21	1.909	4.059	0.0005				195, n=89	0.5529	0.9065	0.0592				184, n=101	0.5386	0.07239	0.0446
unvaccinated	PCT	ng/ml	0,04, n=75	4.189	22.33	<0,0001	0.4101	0.4361	>0,9999	0,04, n=22	1.709	3.38	0.0011	0.7709	0.9718	>0,9999	0,035, n=12	1.391	2.664	0.025	0.1374	>0,9999	0.53
vaccinated once			0,04, n=38	5.268	30.26	<0,0001				0,05, n=15	-0.2666	-0.3213	0.1124				0,03, n=9	0.69	-0.8	0.0648
vaccinated twice			0,03, n=20	3.696	14.57	<0,0001				0,04, n=91	7.268	59.79	<0,0001				0,04, n=103	7.08	57.01	<0,0001
