# Supplementary material for: Immune Dysregulation After COVID-19: Longitudinal Analysis up to 9 Months
Source: Int J Mol Sci. 2026 Jun 5;27(11):5137. doi: 10.3390/ijms27115137 (PMC13258787; doi:10.3390/ijms27115137)
Supplement: Supplementary file 1 [file ijms-27-05137-s001.zip › S3 Table - ROC cytokiny zdrowy chory.xlsx]

## Sheet: Arkusz1
ROC analysis results for cytokines, age, and sex at 3, 6, and 9 months in distinguishing healthy individuals (n=46) from those who had COVID‑19 (n=139), presenting AUC values with 95% confidence intervals, p‑values, and sample sizes for the post‑COVID‑19 and healthy groups.
		AUC	95% CI	P value
IL-2	3M	0.6405	0.5435 to 0.7375	0.0043
	6M	0.6228	0.5236 to 0.7219	0.0126
	9M	0.7047	0.6208 to 0.7886	<0.0001
IL-4	3M	0.5518	0.4528 to 0.6509	0.2923
	6M	0.5727	0.4765 to 0.6689	0.1397
	9M	0.5278	0.4315 to 0.6241	0.5729
IL-6	3M	0.8637	0.7965 to 0.9309	<0.0001
	6M	0.8219	0.7506 to 0.8931	<0.0001
	9M	0.8639	0.7970 to 0.9308	<0.0001
IL-10	3M	0.5925	0.4846 to 0.7005	0.0603
	6M	0.6532	0.5457 to 0.7607	0.0019
	9M	0.6925	0.5965 to 0.7886	<0.0001
IL-17A	3M	0.6837	0.5893 to 0.7781	0.0002
	6M	0.7261	0.6360 to 0.8161	<0.0001
	9M	0.6926	0.5963 to 0.7889	<0.0001
CCL2	3M	0.6063	0.5182 to 0.6945	0.0308
	6M	0.5016	0.4091 to 0.5940	0.9747
	9M	0.5019	0.4130 to 0.5907	0.9696
CCL5	3M	0.5011	0.4185 to 0.5837	0.9823
	6M	0.6738	0.5988 to 0.7487	0.0004
	9M	0.5683	0.4857 to 0.6510	0.1651
CXCL8	3M	0.6456	0.5579 to 0.7334	0.0031
	6M	0.6072	0.5143 to 0.7001	0.0294
	9M	0.5960	0.5139 to 0.6782	0.0511
CXCL9	3M	0.8850	0.8197 to 0.9504	<0.0001
	6M	0.8645	0.7986 to 0.9304	<0.0001
	9M	0.8777	0.8118 to 0.9436	<0.0001
CXCL10	3M	0.6664	0.5747 to 0.7581	0.0007
	6M	0.5570	0.4618 to 0.6522	0.2469
	9M	0.5443	0.4505 to 0.6380	0.3687
TNF-alpha	3M	0.6782	0.5884 to 0.7680	0.0003
	6M	0.7063	0.6200 to 0.7926	<0.0001
	9M	0.7722	0.6922 to 0.8522	<0.0001
IFN-gamma	3M	0.7727	0.6954 to 0.8499	<0.0001
	6M	0.6874	0.6022 to 0.7725	0.0001
	9M	0.6885	0.5990 to 0.7781	0.0001
Age		0.9602	0.9358 to 0.9846	<0.0001
Sex		0.6400	0.5554 to 0.7246	0.0045
