# Supplementary material for: Immune Dysregulation After COVID-19: Longitudinal Analysis up to 9 Months
Source: Int J Mol Sci. 2026 Jun 5;27(11):5137. doi: 10.3390/ijms27115137 (PMC13258787; doi:10.3390/ijms27115137)
Supplement: Supplementary file 1 [file ijms-27-05137-s001.zip › S4 Table - Multivariate ALL i 30-50.xlsx]

## Sheet: Arkusz5
Results of multiple logistic regression analyses for cytokine parameters at 3, 6, and 9 months in distinguishing healthy individuals from those who had COVID‑19. (A) Analysis performed in the entire study population. (B) Analysis performed in the subgroup of participants aged 30–50 years. The table presents unadjusted and age‑adjusted odds ratios (ORs) with 95% confidence intervals, corresponding…
A. Entire study population
Predictor	time point	unadjusted model OR	(95%CI)	p-value	age-adjusted model OR	(95%CI)	p-value	AUC unadjusted	AUC adjusted	n for HC	n for COVID-19
IL-6	3M	1.484	1.328 to 1.688	<0.0001	1.427	1.196 to 1.771	<0.0001	0.8637	0.9752	46	139
	6M	1.355	1.230 to 1.509	<0.0001	1.327	1.127 to 1.602	<0.0001	0.8219	0.9717	46	139
	9M	1.510	1.344 to 1.729	<0.0001	1.519	1.253 to 1.939	<0.0001	0.8639	0.9770	46	139
CXCL9	3M	1.010	1.005 to ???	<0.0001	1.001	0.999 to 1.006	<0.0001	0.8850	0.9625	46	139
	6M	1.009	1.005 to 1.014	<0.0001	1.002	0.999 to 1.006	<0.0001	0.8645	0.9623	46	139
	9M	1.010	1.005 to ???	<0.0001	1.003	0.999 to 1.007	<0.0001	0.8777	0.9623	46	139
Age		1.328	1.217 to 1.492	<0.0001	-	-	-	-	-	31	36
B. Subgroup aged 30–50 years
IL-6	3M	1.514	1.262 to 1.919	<0.0001	1.459	1.209 to 1.860	<0.0001	0.8504	0.8750	31	36
	6M	1.425	1.207 to 1.755	<0.0001	1.362	1.145 to 1.683	<0.0001	0.8123	0.8539	31	36
	9M	1.666	1.339 to 2.264	<0.0001	1.623	1.297 to 2.216	<0.0001	0.8665	0.8961	31	36
CXCL9	3M	1.001	0.998 to 1.004	<0.0001	1.001	0.998 to 1.004	<0.0001	0.7966	0.7849	31	36
	6M	1.001	0.999 to 1.005	0.0002	1.001	0.998 to 1.004	0.0002	0.7684	0.7634	31	36
	9M	1.002	0.999 to 1.006	<0.0001	1.001	0.999 to 1.005	0.0001	0.8181	0.7715	31	36
Age		1.239	1.108 to 1.416	0.0001	-	-	-	-	-	31	36
