# Supplementary material for: Immune Dysregulation After COVID-19: Longitudinal Analysis up to 9 Months
Source: Int J Mol Sci. 2026 Jun 5;27(11):5137. doi: 10.3390/ijms27115137 (PMC13258787; doi:10.3390/ijms27115137)
Supplement: Supplementary file 1 [file ijms-27-05137-s001.zip › S5 Table - Spearman correlation matrix.xlsx]

## Sheet: q 0.4
Spearman correlation analysis performed at 3, 6, and 9 months, as well as in the healthy control (HC) group. The left panel presents Spearman’s correlation coefficients (ρ), whereas the right panel shows the corresponding p-values. In the ρ table, values are color-coded from red (ρ = 1), through white (ρ = 0), to blue (ρ = −1) to facilitate visualization of correlation strength and direction. In …
LEGEND		Spearman ρ-value 3M post-COVID-19	Age	Sex	Cough	Fatigue	Dyspnea	IL-2	IL-4	IL-6	IL-10	IL -17	CXCL9/MIG	CCL5/RANTES	CCL2/MCP-1	CXCL8IL-8	CXCL10/IP-10	TNF-alpha	IFN-gamma	CRP	CRE	FER	LDH	DD	eGFR	PCT	AST	ALT	WBC	PLT	LYMPH	NEUT	MONO	EO	BASO		p-value 3M post-COVID-19	Age	Sex	Cough	Fatigue	Dyspnea	IL-2	IL-4	IL-6	IL-10	IL -17	CXCL9/MIG	CCL5/RANTES
1		Age	1	0.259465	-0.22303	-0.100239	-0.08786	0.157169	0.0330555	0.203121	-0.0981067	-0.185881	0.491859	-0.0874855	0.175845	0.200464	0.141263	0.0671367	0.112926	-0.0697108	0.0231856	0.0776462	-0.0518475	-0.0281089	-0.108715	0.0041204	-0.189468	-0.172328	0.217363	0.00533152	0.139597	0.154836	0.164983	0.00302289	0.0145847		Age		0.00203943	0.00831334	0.240358	0.303719	0.0646365	0.699271	0.0164763	0.25056	0.028463	0.0383937	0.305793
0.75		Sex	0.259465	1	-0.0767267	-0.0084934	0.0876893	-0.0623808	-0.015543	0.0656629	0.0975084	-0.0117223	0.284964	0.128345	-0.145086	0.0466881	0.0271571	-0.143754	0.11463	0.104323	-0.42987	-0.552043	0.172154	0.0508756	0.0461011	-0.274462	-0.151474	-0.178553	0.0822232	0.23107	0.058112	0.0709566	-0.0842173	-0.0714193	0.0431577		Sex	0.00203943		0.369319	0.920953	0.304663	0.465679	0.855893	0.442492	0.253475	0.891062	0.0883586	0.132134
0.5		Cough	-0.22303	-0.0767267	1	0.575641	0.613182	-0.378738	-0.038771	0.0452966	0.103204	0.0600802	-0.11234	0.00239445	-0.0726317	-0.0576666	-0.249422	-0.168229	-0.187857	-0.0997923	0.0143656	0.201075	0.0759212	0.031287	0.139528	-0.0367364	0.0211806	0.0246112	-0.114209	0.0210959	-0.0362244	-0.0984405	-0.136184	-0.150146	0.102356		Cough	0.00831334	0.369319		1.23621e-13	1.02484e-15	4.27832e-06	0.650444	0.596467	0.226664	0.482321	0.395489	0.977682
0.25		Fatigue	-0.100239	-0.0084934	0.575641	1	0.570648	-0.263175	-0.164179	0.130539	0.026918	0.0283704	-0.135443	0.0392694	-0.0545408	-0.0349063	-0.113809	-0.0591212	-0.0284659	0.0329721	-0.0761542	0.111705	0.030937	0.0602042	0.0475646	0.0147892	-0.0681606	0.0247223	0.0379121	-0.0512621	0.127088	-0.0350105	-0.0352115	0.0106486	0.00157156		Fatigue	0.240358	0.920953	1.23621e-13		2.23517e-13	0.00174725	0.0534473	0.125598	0.753104	0.740245	0.523672	0.646252
0		Dyspnea	-0.08786	0.0876893	0.613182	0.570648	1	-0.337396	-0.054381	0.0179364	-0.0202383	0.0350487	-0.0331605	-0.00542246	-0.0379572	0.00333691	-0.0375401	-0.198231	-0.144225	0.0191378	-0.111113	0.130149	0.00735415	0.000457524	0.137732	-0.049555	0.0281841	0.136643	0.0128803	0.0662136	0.0506193	0.0103946	-0.139679	-0.0538313	0.0615041		Dyspnea	0.303719	0.304663	1.02484e-15	2.23517e-13		4.87223e-05	0.524891	0.834	0.813063	0.68209	0.657312	0.949485
-0.25		IL-2	0.157169	-0.0623808	-0.378738	-0.263175	-0.337396	1	0.184301	-0.0753531	0.049515	-0.179828	0.0959136	-0.283106	0.064175	-0.017019	0.218652	0.460518	0.12214	0.216214	0.0874535	-0.139818	-0.127522	-0.13723	-0.328882	-0.0916589	0.0132543	0.0221166	0.151308	-0.0125918	0.0437645	0.0689443	0.464153	0.158827	-0.131835		IL-2	0.0646365	0.465679	4.27832e-06	0.00174725	4.87223e-05		0.0298638	0.377976	0.562686	0.0341498	0.452921	0.00073283
-0.5		IL-4	0.0330555	-0.015543	-0.038771	-0.164179	-0.054381	0.184301	1	0.126225	0.295487	-0.0165695	-0.0964133	-0.0753595	0.127333	0.0681237	0.198679	0.231422	0.129184	0.0658935	-0.0303008	-0.135338	0.105105	-0.0331381	-0.0449549	-0.0515682	0.0657324	0.00942126	-0.0982747	-0.0627495	-0.119827	-0.0563836	0.115913	-0.0972905	-0.0519532		IL-4	0.699271	0.855893	0.650444	0.0534473	0.524891	0.0298638		0.138698	0.000413246	0.846489	0.135238	0.377936
-0.75		IL-6	0.203121	0.0656629	0.0452966	0.130539	0.0179364	-0.0753531	0.126225	1	0.0868267	0.00834226	0.170123	-0.0550445	0.171097	0.216307	0.153305	0.0843657	0.0894511	0.148278	-0.0269292	0.155977	0.101494	0.152591	-0.0114938	-0.00701534	-0.0641747	-0.0697624	0.0831419	-0.115745	0.0253525	0.111633	-0.0417766	-0.0886552	-0.0657458		IL-6	0.0164763	0.442492	0.596467	0.125598	0.834	0.377976	0.138698		0.309463	0.922355	0.044024	0.519839
-1		IL-10	-0.0981067	0.0975084	0.103204	0.026918	-0.0202383	0.049515	0.295487	0.0868267	1	0.196281	-0.131743	0.179732	0.0128477	0.169551	0.0457315	0.0525057	-0.0764173	0.0814976	-0.196305	0.0362818	0.198207	0.0178046	0.0671208	-0.0691635	0.0796506	0.106325	-0.0350962	0.0181824	-0.180037	0.0607762	0.000962759	-0.272716	-0.0364772		IL-10	0.25056	0.253475	0.226664	0.753104	0.813063	0.562686	0.000413246	0.309463		0.0205697	0.880677	0.0342477
		IL -17	-0.185881	-0.0117223	0.0600802	0.0283704	0.0350487	-0.179828	-0.0165695	0.00834226	0.196281	1	-0.0545118	0.0553935	-0.0818397	0.157952	0.00198017	-0.0861746	-0.00693375	-0.0129477	-0.064344	0.11125	0.0911563	0.0164991	0.163624	-0.0121392	0.00450427	0.0502879	-0.0422031	0.0537733	-0.0907654	-0.0689858	-0.134191	-0.0293979	-0.0120864		IL -17	0.028463	0.891062	0.482321	0.740245	0.68209	0.0341498	0.846489	0.922355	0.0205697		0.338178	0.517192
		CXCL9/MIG	0.491859	0.284964	-0.11234	-0.135443	-0.0331605	0.0959136	-0.0964133	0.170123	-0.131743	-0.0545118	1	-0.025486	-0.0114013	0.356796	0.454887	0.0948432	0.0986245	0.028438	0.0310316	-0.00580757	0.0138229	-0.0534439	-0.205915	0.142947	-0.0752411	-0.0639623	0.0471416	-0.00731213	-0.0467289	0.0419954	0.0682238	-0.0249447	-0.0263687		CXCL9/MIG	0.0383937	0.0883586	0.395489	0.523672	0.657312	0.452921	0.135238	0.044024	0.880677	0.338178		0.210509
		CCL5/RANTES	-0.0874855	0.128345	0.00239445	0.0392694	-0.00542246	-0.283106	-0.0753595	-0.0550445	0.179732	0.0553935	-0.025486	1	-0.106868	0.0154588	-0.184383	-0.220404	-0.343952	0.0108907	-0.0588094	-0.346671	0.10101	-0.103012	0.10526	0.0862806	-0.0222846	-0.0422888	-0.0772356	0.106748	-0.12252	-0.00199496	-0.136823	-0.114643	0.083552		CCL5/RANTES	0.305793	0.132134	0.977682	0.646252	0.949485	0.00073283	0.377936	0.519839	0.0342477	0.517192	0.210509
		CCL2/MCP-1	0.175845	-0.145086	-0.0726317	-0.0545408	-0.0379572	0.064175	0.127333	0.171097	0.0128477	-0.0818397	-0.0114013	-0.106868	1	0.156527	0.135234	0.0382274	0.0602734	0.137875	0.171604	0.359898	-0.00448239	-0.0255473	-0.112858	0.134798	0.0111661	0.00590616	-0.0907931	-0.141301	0.00472178	-0.121205	0.0111015	-0.0787776	-0.0889937		CCL2/MCP-1	0.0179738	0.585223	0.50012	0.683312	0.968901	0.842377	0.425544	0.0105414	0.0459991	0.063299	0.0657506	0.856665
		CXCL8IL-8	0.200464	0.0466881	-0.0576666	-0.0349063	0.00333691	-0.017019	0.0681237	0.216307	0.169551	0.157952	0.356796	0.0154588	0.156527	1	0.199252	-0.114287	0.0513362	0.127671	-0.0635091	0.00348732	0.0193112	-0.0138411	-0.0619424	0.00618614	-0.0397246	-0.0356567	-0.0725619	-0.113377	-0.0389074	-0.13848	0.0687887	-0.109479	-0.127571		CXCL8IL-8	7.79705e-10	0.000673574	0.187946	0.111887	0.698362	0.261359	0.258871	0.0452602	0.122117	0.523893	0.894027	0.765848
		CXCL10/IP-10	0.141263	0.0271571	-0.249422	-0.113809	-0.0375401	0.218652	0.198679	0.153305	0.0457315	0.00198017	0.454887	-0.184383	0.135234	0.199252	1	0.258786	0.255585	0.408141	0.139866	0.111398	-0.00610524	0.00203501	-0.265104	0.226606	0.0957283	0.0995963	0.0311659	0.0180071	-0.102696	0.0245882	0.219885	-0.0185867	-0.255204		CXCL10/IP-10	0.0971644	0.750982	0.00306609	0.182202	0.660843	0.00971097	0.0190442	0.0715792	0.592942	0.981543	0.112448	0.0297897
		TNF-alpha	0.0671367	-0.143754	-0.168229	-0.0591212	-0.198231	0.460518	0.231422	0.0843657	0.0525057	-0.0861746	0.0948432	-0.220404	0.0382274	-0.114287	0.258786	1	0.152688	0.116561	0.127725	0.152749	-0.0444443	-0.0820223	-0.140202	-0.00757094	0.0109802	0.0553242	0.0289429	0.0349136	-0.0397898	-0.0164588	0.180412	0.0458976	0.0213937		TNF-alpha	0.432296	0.0913523	0.0477467	0.489352	0.0193218	1.16886e-08	0.0061233	0.323428	0.539303	0.313125	0.655028	0.00912866
		IFN-gamma	0.112926	0.11463	-0.187857	-0.0284659	-0.144225	0.12214	0.129184	0.0894511	-0.0764173	-0.00693375	0.0986245	-0.343952	0.0602734	0.0513362	0.255585	0.152688	1	0.195079	-0.065036	0.0801776	-0.066117	-0.0132224	0.0301864	-0.0962072	-0.0945987	-0.017403	-0.0196299	-0.114138	0.0518119	-0.0969897	0.11667	0.0424814	-0.0989623		IFN-gamma	0.185638	0.179046	0.0267906	0.739402	0.0902832	0.152035	0.129605	0.295012	0.371258	0.935434	0.480911	3.38739e-05
		CRP	-0.0697108	0.104323	-0.0997923	0.0329721	0.0191378	0.216214	0.0658935	0.148278	0.0814976	-0.0129477	0.028438	0.0108907	0.137875	0.127671	0.408141	0.116561	0.195079	1	0.0198578	-0.0569505	0.0800136	0.156454	-0.201039	0.178384	-0.0816891	-0.0111799	0.0786209	0.0115658	-0.0218082	0.0663258	0.227147	0.0166673	-0.230444		CRP	0.41653	0.223339	0.244205	0.701041	0.823696	0.0108642	0.442566	0.082628	0.341984	0.880194	0.106822	0.899117
		CRE	0.0231856	-0.42987	0.0143656	-0.0761542	-0.111113	0.0874535	-0.0303008	-0.0269292	-0.196305	-0.064344	0.0310316	-0.0588094	0.171604	-0.0635091	0.139866	0.127725	-0.065036	0.0198578	1	0.256089	-0.0229667	-0.00857306	-0.286655	0.255882	0.0179511	0.01354	0.0527903	-0.0806599	-0.00657235	0.062001	0.101873	0.0990653	0.0211113		CRE	0.787983	1.5862e-07	0.867675	0.376437	0.196137	0.30954	0.725219	0.754762	0.0215017	0.455063	0.0449558	0.49484
		FER	0.0776462	-0.552043	0.201075	0.111705	0.130149	-0.139818	-0.135338	0.155977	0.0362818	0.11125	-0.00580757	-0.346671	0.359898	0.00348732	0.111398	0.152749	0.0801776	-0.0569505	0.256089	1	0.064171	-0.0292295	0.2141	0.305965	0.230862	0.288318	-0.0231201	-0.255291	0.0743334	-0.0949132	0.165436	-0.187483	-0.0738014		FER	0.555403	4.82188e-06	0.12343	0.395478	0.321613	0.286656	0.302531	0.234015	0.78315	0.397416	0.00473655	0.00665723
		LDH	-0.0518475	0.172154	0.0759212	0.030937	0.00735415	-0.127522	0.105105	0.101494	0.198207	0.0911563	0.0138229	0.10101	-0.00448239	0.0193112	-0.00610524	-0.0444443	-0.066117	0.0800136	-0.0229667	0.064171	1	0.165586	-0.0244191	-0.0133475	0.294886	0.115741	-0.072667	0.0712278	-0.10026	-0.0462936	-0.168896	0.00950266	0.0789414		LDH	0.554913	0.0483994	0.386917	0.724731	0.933303	0.14508	0.230369	0.246871	0.0227136	0.298567	0.959318	0.249143
		DD	-0.0281089	0.0508756	0.031287	0.0602042	0.000457524	-0.13723	-0.0331381	0.152591	0.0178046	0.0164991	-0.0534439	-0.103012	-0.0255473	-0.0138411	0.00203501	-0.0820223	-0.0132224	0.156454	-0.00857306	-0.0292295	0.165586	1	-0.193441	0.127515	-0.038645	-0.206586	0.244694	-0.0038085	-0.0446982	0.254793	0.121483	0.120337	0.0861526		DD	0.74715	0.559363	0.719694	0.489558	0.995814	0.113841	0.703862	0.0783826	0.838206	0.849924	0.769515	0.23624
		eGFR	-0.108715	0.0461011	0.139528	0.0475646	0.137732	-0.328882	-0.0449549	-0.0114938	0.0671208	0.163624	-0.205915	0.10526	-0.112858	-0.0619424	-0.265104	-0.140202	0.0301864	-0.201039	-0.286655	0.2141	-0.0244191	-0.193441	1	-0.176105	0.0784731	0.175503	-0.300836	0.0213596	-0.0407774	-0.245755	-0.367632	-0.154877	0.128667		eGFR	0.212901	0.598245	0.109205	0.586668	0.113888	0.000111028	0.607384	0.895533	0.442705	0.05985	0.195876	0.22789
		PCT	0.0041204	-0.274462	-0.0367364	0.0147892	-0.049555	-0.0916589	-0.0515682	-0.00701534	-0.0691635	-0.0121392	0.142947	0.0862806	0.134798	0.00618614	0.226606	-0.00757094	-0.0962072	0.178384	0.255882	0.305965	-0.0133475	0.127515	-0.176105	1	0.195849	0.199348	-0.0142552	-0.0771547	-0.0676007	0.0250645	0.070313	-0.00813797	-0.0898573		PCT	0.962457	0.00138865	0.674626	0.865831	0.571088	0.294043	0.555531	0.936124	0.428914	0.889703	0.121874	0.323404
		AST	-0.189468	-0.151474	0.0211806	-0.0681606	0.0281841	0.0132543	0.0657324	-0.0641747	0.0796506	0.00450427	-0.0752411	-0.0222846	0.0111661	-0.0397246	0.0957283	0.0109802	-0.0945987	-0.0816891	0.0179511	0.230862	0.294886	-0.038645	0.0784731	0.195849	1	0.830554	-0.106268	-0.0351825	0.0350229	-0.150713	-0.0436488	0.0160266	-0.0320127		AST	0.0283361	0.0806185	0.808072	0.4339	0.746496	0.879188	0.450492	0.461319	0.360276	0.958806	0.89811	0.798276
		ALT	-0.172328	-0.178553	0.0246112	0.0247223	0.136643	0.0221166	0.00942126	-0.0697624	0.106325	0.0502879	-0.0639623	-0.0422888	0.00590616	-0.0356567	0.0995963	0.0553242	-0.017403	-0.0111799	0.01354	0.288318	0.115741	-0.206586	0.175503	0.199348	0.830554	1	-0.0274891	-0.0310095	0.137674	-0.0731021	-0.060897	-0.00973462	-0.0774234		ALT	0.0464733	0.0390028	0.777738	0.77676	0.11541	0.799766	0.913964	0.423149	0.221427	0.563915	0.946002	0.627563
		WBC	0.217363	0.0822232	-0.114209	0.0379121	0.0128803	0.151308	-0.0982747	0.0831419	-0.0350962	-0.0422031	0.0471416	-0.0772356	-0.0907931	-0.0725619	0.0311659	0.0289429	-0.0196299	0.0786209	0.0527903	-0.0231201	-0.072667	0.244694	-0.300836	-0.0142552	-0.106268	-0.0274891	1	0.274064	0.597442	0.850096	0.516146	0.34162	0.199705		WBC	0.0113286	0.343094	0.187181	0.662431	0.88213	0.0798096	0.256804	0.33771	0.68613	0.626958	0.294972	0.37326
		PLT	0.00533152	0.23107	0.0210959	-0.0512621	0.0662136	-0.0125918	-0.0627495	-0.115745	0.0181824	0.0537733	-0.00731213	0.106748	-0.141301	-0.113377	0.0180071	0.0349136	-0.114138	0.0115658	-0.0806599	-0.255291	0.0712278	-0.0038085	0.0213596	-0.0771547	-0.0351825	-0.0310095	0.274064	1	0.165403	0.193429	0.196032	0.118034	0.151507		PLT	0.951064	0.00700889	0.808114	0.554881	0.445454	0.884751	0.46967	0.181281	0.834203	0.535635	0.102109	0.217842
		LYMPH	0.139597	0.058112	-0.0362244	0.127088	0.0506193	0.0437645	-0.119827	0.0253525	-0.180037	-0.0907654	-0.0467289	-0.12252	0.00472178	-0.0389074	-0.102696	-0.0397898	0.0518119	-0.0218082	-0.00657235	0.0743334	-0.10026	-0.0446982	-0.0407774	-0.0676007	0.0350229	0.137674	0.597442	0.165403	1	0.257227	0.322508	0.304081	0.202589		LYMPH	0.106353	0.503184	0.676596	0.14187	0.559861	0.614254	0.166264	0.770381	0.0366629	0.295121	0.956654	0.156876
		NEUT	0.154836	0.0709566	-0.0984405	-0.0350105	0.0103946	0.0689443	-0.0563836	0.111633	0.0607762	-0.0689858	0.0419954	-0.00199496	-0.121205	-0.13848	0.0245882	-0.0164588	-0.0969897	0.0663258	0.062001	-0.0949132	-0.0462936	0.254793	-0.245755	0.0250645	-0.150713	-0.0731021	0.850096	0.193429	0.257227	1	0.373976	0.160007	0.125035		NEUT	0.0729516	0.413468	0.255998	0.686856	0.904757	0.426871	0.515987	0.197389	0.483779	0.426592	0.16141	0.981679
		MONO	0.164983	-0.0842173	-0.136184	-0.0352115	-0.139679	0.464153	0.115913	-0.0417766	0.000962759	-0.134191	0.0682238	-0.136823	0.0111015	0.0687887	0.219885	0.180412	0.11667	0.227147	0.101873	0.165436	-0.168896	0.121483	-0.367632	0.070313	-0.0436488	-0.060897	0.516146	0.196032	0.322508	0.373976	1	0.336428	-0.00455972		MONO	0.0558461	0.331477	0.115269	0.685153	0.106147	1.42632e-08	0.180643	0.630448	0.991158	0.120738	0.898314	0.113556
		EO	0.00302289	-0.0714193	-0.150146	0.0106486	-0.0538313	0.158827	-0.0972905	-0.0886552	-0.272716	-0.0293979	-0.0249447	-0.114643	-0.0787776	-0.109479	-0.0185867	0.0458976	0.0424814	0.0166673	0.0990653	-0.187483	0.00950266	0.120337	-0.154877	-0.00813797	0.0160266	-0.00973462	0.34162	0.118034	0.304081	0.160007	0.336428	1	0.417991		EO	0.972242	0.410421	0.0821781	0.902441	0.535194	0.065777	0.261621	0.306536	0.00137386	0.73501	0.363765	0.185499
		BASO	0.0145847	0.0431577	0.102356	0.00157156	0.0615041	-0.131835	-0.0519532	-0.0657458	-0.0364772	-0.0120864	-0.0263687	0.083552	-0.0889937	-0.127571	-0.255204	0.0213937	-0.0989623	-0.230444	0.0211113	-0.0738014	0.0789414	0.0861526	0.128667	-0.0898573	-0.0320127	-0.0774234	0.199705	0.151507	0.202589	0.125035	-0.00455972	0.417991	1		BASO	0.866668	0.619178	0.237476	0.985567	0.478548	0.127459	0.549552	0.448682	0.674467	0.889347	0.304686	0.335324
LEGEND		Spearman ρ-value 6M post-COVID-19	Age	Sex	Cough	Fatigue	Dyspnea	IL-2	IL-4	IL-6	IL-10	IL -17	CXCL9/MIG	CCL5/RANTES	CCL2/MCP-1	CXCL8IL-8	CXCL10/IP-10	TNF-alpha	IFN-gamma	CRP	CRE	FER	LDH	DD	eGFR	PCT	AST	ALT	WBC	PLT	LYMPH	NEUT	MONO	EO	BASO		p-value 6M post-COVID-19	Age	Sex	Cough	Fatigue	Dyspnea	IL-2	IL-4	IL-6	IL-10	IL -17	CXCL9/MIG	CCL5/RANTES
1		Age	1	0.259465	-0.00268267	0.0563067	0.0256909	0.0246265	0.0628576	0.0968239	0.117449	0.0568367	0.133367	-0.12558	0.227437	0.273275	0.0169042	-0.0395602	0.0731616	-0.043757	0.0532443	-0.0819562	-0.180118	-0.106902	-0.15331	0.0497781	-0.133274	-0.14587	0.202628	-0.100718	0.103466	0.213824	0.113985	-0.0136984	-0.0957215		Age		0.00203943	0.974996	0.510298	0.76402	0.773528	0.462269	0.256838	0.168521	0.506319	0.117542	0.140742
0.75		Sex	0.259465	1	0.0428189	0.0893949	0.0768866	0.0392978	0.189573	0.0362806	0.0591547	0.112728	-0.00651027	-0.000372015	0.0611969	0.219117	0.10714	-0.060609	0.0698132	0.118617	-0.395063	-0.552034	0.100885	0.0557471	-0.0271367	-0.208734	-0.135672	-0.147955	0.121185	0.224758	0.104004	0.118102	-0.100731	-0.121531	-0.172236		Sex	0.00203943		0.616724	0.295316	0.368319	0.646013	0.0254072	0.671552	0.489106	0.186415	0.939369	0.996532
0.5		Cough	-0.00268267	0.0428189	1	0.26986	0.18436	-0.0829159	-0.0456431	-0.0792555	-0.114095	-0.037833	0.0351496	-0.139407	0.0405116	0.0131066	0.0717886	0.063015	0.0537738	-0.151343	0.0697073	0.183048	0.027263	0.12669	-0.00591703	0.0138296	0.0529065	0.104745	0.198158	0.244158	0.0911231	0.200531	0.00576056	0.0450978	0.150962		Cough	0.974996	0.616724		0.001315	0.0298105	0.331843	0.593657	0.353703	0.181095	0.658363	0.681225	0.101684
0.25		Fatigue	0.0563067	0.0893949	0.26986	1	0.445834	-0.0323664	-0.0937356	0.0259464	-0.161238	-0.0734348	0.089792	-0.00079815	-0.0742285	0.00119723	0.0770216	-0.0316086	0.0398878	-0.0295479	-0.120597	0.0462582	0.101103	0.158725	-0.0723191	-0.0660882	0.0070628	-0.00352971	0.0244546	-0.0395577	0.0119927	0.0432663	-0.0524556	0.00564919	-0.125801		Fatigue	0.510298	0.295316	0.001315		3.7955e-08	0.705247	0.272394	0.761743	0.0579297	0.390271	0.293168	0.99256
0		Dyspnea	0.0256909	0.0768866	0.18436	0.445834	1	0.00729518	-0.0241327	-0.00242924	-0.146422	0.135665	0.0631443	-0.0915938	-0.109289	-0.0104084	-0.0173473	-0.0535681	0.0290159	-0.0382232	-0.0759085	0.0160822	0.0170047	0.22581	-0.110172	0.0517746	-0.0485387	-0.13156	0.0869141	-0.0190084	0.113124	0.0497905	-0.0707802	-0.0717016	-0.093998		Dyspnea	0.76402	0.368319	0.0298105	3.7955e-08		0.932076	0.77795	0.977358	0.0854355	0.111296	0.460226	0.28355
-0.25		IL-2	0.0246265	0.0392978	-0.0829159	-0.0323664	0.00729518	1	0.20402	-0.124964	0.243341	0.122849	-0.144886	0.135982	-0.0265657	0.0303618	0.0817099	0.300308	-0.061962	0.182206	0.0583182	-0.228899	-0.212377	-0.283471	-0.302153	0.1619	-0.304464	-0.211987	0.0344674	-0.0629637	-0.0760426	0.0438586	0.146961	-0.100132	-0.208813		IL-2	0.773528	0.646013	0.331843	0.705247	0.932076		0.0159947	0.142715	0.00389481	0.149654	0.0888039	0.110456
-0.5		IL-4	0.0628576	0.189573	-0.0456431	-0.0937356	-0.0241327	0.20402	1	-0.00635417	0.136832	0.157562	0.064715	-0.0593409	0.146215	-0.0734515	-0.171615	0.145052	0.283687	0.0786354	-0.00452007	-0.175649	0.11436	-0.164711	-0.207068	0.0210227	0.0102474	0.0103434	-0.115476	0.0302167	0.0332551	-0.127936	-0.16431	-0.193684	-0.18289		IL-4	0.462269	0.0254072	0.593657	0.272394	0.77795	0.0159947		0.94082	0.108226	0.0639617	0.44912	0.487736
-0.75		IL-6	0.0968239	0.0362806	-0.0792555	0.0259464	-0.00242924	-0.124964	-0.00635417	1	0.103755	0.0320414	-0.0139586	-0.239312	0.175134	0.0476035	0.104596	0.112013	0.0515619	0.0199414	-0.0161202	0.249065	0.229329	0.12399	0.124151	0.0388234	0.00995675	0.0635724	0.0768443	-0.0557349	0.0665263	0.0846749	-0.131958	-0.0199284	0.0265291		IL-6	0.256838	0.671552	0.353703	0.761743	0.977358	0.142715	0.94082		0.22418	0.708072	0.870447	0.00454952
-1		IL-10	0.117449	0.0591547	-0.114095	-0.161238	-0.146422	0.243341	0.136832	0.103755	1	0.253102	0.0321128	0.298677	0.123502	-0.0266609	0.149193	0.280687	-0.170103	0.139766	0.0949776	-0.158601	0.146115	-0.099338	-0.140136	0.118727	0.0165812	0.0193796	0.0685919	0.0169662	0.0586122	0.0457045	-0.0623309	0.0611621	-0.0854816		IL-10	0.168521	0.489106	0.181095	0.0579297	0.0854355	0.00389481	0.108226	0.22418		0.00264547	0.70745	0.000355045
		IL -17	0.0568367	0.112728	-0.037833	-0.0734348	0.135665	0.122849	0.157562	0.0320414	0.253102	1	-0.0938421	0.136561	0.0557316	0.0129952	-0.0749169	0.203628	-0.0433371	-0.0685177	-0.107617	-0.117469	0.0463194	-0.0433804	0.0161724	-0.060093	-0.0307413	-0.0113456	-0.0513682	0.0436795	-0.0356101	-0.0692662	-0.112146	-0.188544	-0.100343		IL -17	0.506319	0.186415	0.658363	0.390271	0.111296	0.149654	0.0639617	0.708072	0.00264547		0.271847	0.108932
		CXCL9/MIG	0.133367	-0.00651027	0.0351496	0.089792	0.0631443	-0.144886	0.064715	-0.0139586	0.0321128	-0.0938421	1	-0.0703115	0.336711	0.157076	0.0463494	-0.000135522	0.182206	-0.0105192	0.1655	0.360881	0.1267	0.0798489	-0.100507	0.0990767	0.153112	0.172423	-0.0544239	-0.0557803	0.0325454	-0.106631	0.0199016	0.00921702	0.0641011		CXCL9/MIG	0.117542	0.939369	0.681225	0.293168	0.460226	0.0888039	0.44912	0.870447	0.70745	0.271847		0.410796
		CCL5/RANTES	-0.12558	-0.000372015	-0.139407	-0.00079815	-0.0915938	0.135982	-0.0593409	-0.239312	0.298677	0.136561	-0.0703115	1	0.0225079	-0.115751	0.0361992	0.118587	-0.280709	0.123577	-0.0410535	-0.0208948	-0.0516884	-0.0416956	-0.0534431	0.00359478	-0.0251237	-0.012762	-0.14981	0.025551	-0.0746078	-0.165045	0.0211525	-0.0479382	-0.188913		CCL5/RANTES	0.140742	0.996532	0.101684	0.99256	0.28355	0.110456	0.487736	0.00454952	0.000355045	0.108932	0.410796
		CCL2/MCP-1	0.227437	0.0611969	0.0405116	-0.0742285	-0.109289	-0.0265657	0.146215	0.175134	0.123502	0.0557316	0.336711	0.0225079	1	0.289581	0.0986021	0.0826876	0.168689	-0.0516025	0.124194	0.0911216	-0.0237698	0.0399204	-0.0268886	0.0556223	-0.0373006	-0.0390552	-0.180695	-0.0866665	-0.0923819	-0.136594	-0.0967553	-0.218364	-0.175617		CCL2/MCP-1	0.00708953	0.474203	0.635852	0.385155	0.200299	0.756233	0.0858836	0.0391968	0.147487	0.514634	5.0584e-05	0.79255
		CXCL8IL-8	0.273275	0.219117	0.0131066	0.00119723	-0.0104084	0.0303618	-0.0734515	0.0476035	-0.0266609	0.0129952	0.157076	-0.115751	0.289581	1	0.63061	-0.106067	0.13322	0.151832	0.147859	-0.12797	0.0227766	0.0447945	-0.0678441	0.151555	0.0428651	-0.0155023	-0.0461921	-0.0200933	-0.07227	-0.0103807	-0.010187	-0.081163	-0.0491738		CXCL8IL-8	0.00113409	0.0095532	0.878291	0.98884	0.903209	0.722732	0.390163	0.57788	0.755387	0.879318	0.064797	0.174803
		CXCL10/IP-10	0.0169042	0.10714	0.0717886	0.0770216	-0.0173473	0.0817099	-0.171615	0.104596	0.149193	-0.0749169	0.0463494	0.0361992	0.0986021	0.63061	1	0.0191623	-0.0761887	0.101507	0.100942	0.0396271	0.0913572	0.0585305	-0.0249192	0.25256	0.0895833	0.111106	-0.0493739	-0.0441782	-0.0850033	-0.0108886	-0.0713574	-0.00971397	-0.00345661		CXCL10/IP-10	0.843427	0.209342	0.401011	0.367476	0.839377	0.338948	0.0433776	0.220428	0.0796186	0.380751	0.587951	0.672247
		TNF-alpha	-0.0395602	-0.060609	0.063015	-0.0316086	-0.0535681	0.300308	0.145052	0.112013	0.280687	0.203628	-0.000135522	0.118587	0.0826876	-0.106067	0.0191623	1	-0.0551447	0.0891187	0.115477	0.00369734	-0.0317733	-0.00646543	-0.0849345	-0.00923558	-0.134938	-0.104651	0.0114368	0.0776649	-0.00313231	-0.0624058	0.0594714	0.0555338	0.0559753		TNF-alpha	0.643811	0.478468	0.461147	0.711839	0.531115	0.000328303	0.088433	0.189244	0.000817155	0.016203	0.998737	0.164406
		IFN-gamma	0.0731616	0.0698132	0.0537738	0.0398878	0.0290159	-0.061962	0.283687	0.0515619	-0.170103	-0.0433371	0.182206	-0.280709	0.168689	0.13322	-0.0761887	-0.0551447	1	0.106843	0.0239312	-0.0243124	-0.020859	-0.00185283	-0.0114558	0.0318124	-0.0465204	-0.000216914	0.0496563	-0.0134083	-0.00126437	0.0840164	-0.0518122	-0.0450504	-0.0193296		IFN-gamma	0.392041	0.414128	0.529537	0.641066	0.734554	0.468685	0.000713819	0.54663	0.0452858	0.612463	0.0318109	0.000816349
		CRP	-0.043757	0.118617	-0.151343	-0.0295479	-0.0382232	0.182206	0.0786354	0.0199414	0.139766	-0.0685177	-0.0105192	0.123577	-0.0516025	0.151832	0.101507	0.0891187	0.106843	1	-0.0382997	-0.107159	0.0644624	0.119027	-0.269474	0.161581	0.0036652	0.084024	0.0978593	-0.0273153	-0.0575161	0.15237	0.135233	0.145213	-0.069283		CRP	0.610334	0.165851	0.0764064	0.730826	0.656248	0.0324435	0.359261	0.816421	0.102054	0.42457	0.902541	0.148728
		CRE	0.0532443	-0.395063	0.0697073	-0.120597	-0.0759085	0.0583182	-0.00452007	-0.0161202	0.0949776	-0.107617	0.1655	-0.0410535	0.124194	0.147859	0.100942	0.115477	0.0239312	-0.0382997	1	0.072462	-0.015698	-0.0306219	-0.331076	0.257382	-0.0483138	-0.0295388	0.0900045	-0.0956709	0.0569994	0.0504783	0.277915	0.141835	0.250935		CRE	0.535107	1.62467e-06	0.416553	0.158847	0.376217	0.496865	0.958038	0.851144	0.267822	0.208985	0.0523911	0.632591
		FER	-0.0819562	-0.552034	0.183048	0.0462582	0.0160822	-0.228899	-0.175649	0.249065	-0.158601	-0.117469	0.360881	-0.0208948	0.0911216	-0.12797	0.0396271	0.00369734	-0.0243124	-0.107159	0.072462	1	0.0442879	-0.0505332	0.19582	0.212029	0.349336	0.390841	0.0932136	-0.278465	0.199234	-0.00529117	0.092378	-0.0921474	0.0799635		FER	0.537177	5.83236e-06	0.165231	0.727915	0.903775	0.0811901	0.183292	0.0571363	0.230224	0.375583	0.00498544	0.875182
		LDH	-0.180118	0.100885	0.027263	0.101103	0.0170047	-0.212377	0.11436	0.229329	0.146115	0.0463194	0.1267	-0.0516884	-0.0237698	0.0227766	0.0913572	-0.0317733	-0.020859	0.0644624	-0.015698	0.0442879	1	0.2102	-0.00401497	-0.0196073	0.454342	0.285894	-0.0195703	0.0899866	0.0372462	-0.098653	-0.050474	0.106281	0.159428		LDH	0.0435696	0.261008	0.761865	0.259973	0.850102	0.0169648	0.202282	0.00979236	0.102561	0.606533	0.157441	0.565424
		DD	-0.106902	0.0557471	0.12669	0.158725	0.22581	-0.283471	-0.164711	0.12399	-0.099338	-0.0433804	0.0798489	-0.0416956	0.0399204	0.0447945	0.0585305	-0.00646543	-0.00185283	0.119027	-0.0306219	-0.0505332	0.2102	1	-0.0591168	0.0689226	0.00350799	-0.1402	0.115359	0.111034	-0.122091	0.198386	0.11188	0.122854	0.163515		DD	0.229735	0.531967	0.154151	0.0735314	0.010381	0.00118516	0.0631793	0.163192	0.264586	0.62682	0.370276	0.64028
		eGFR	-0.15331	-0.0271367	-0.00591703	-0.0723191	-0.110172	-0.302153	-0.207068	0.124151	-0.140136	0.0161724	-0.100507	-0.0534431	-0.0268886	-0.0678441	-0.0249192	-0.0849345	-0.0114558	-0.269474	-0.331076	0.19582	-0.00401497	-0.0591168	1	-0.386804	0.12407	0.149683	-0.215882	0.0891437	-0.0294625	-0.21684	-0.36748	-0.115331	0.035278		eGFR	0.0828133	0.760161	0.946939	0.415382	0.213897	0.000501214	0.0185462	0.160978	0.113199	0.855656	0.257086	0.547494
		PCT	0.0497781	-0.208734	0.0138296	-0.0660882	0.0517746	0.1619	0.0210227	0.0388234	0.118727	-0.060093	0.0990767	0.00359478	0.0556223	0.151555	0.25256	-0.00923558	0.0318124	0.161581	0.257382	0.212029	-0.0196073	0.0689226	-0.386804	1	0.20206	0.26427	0.102036	-0.163004	0.0499386	0.0973751	0.0769129	0.058751	-0.00901087		PCT	0.576847	0.0180548	0.876871	0.458585	0.561641	0.0678822	0.813792	0.663496	0.181945	0.500429	0.26585	0.967877
		AST	-0.133274	-0.135672	0.0529065	0.0070628	-0.0485387	-0.304464	0.0102474	0.00995675	0.0165812	-0.0307413	0.153112	-0.0251237	-0.0373006	0.0428651	0.0895833	-0.134938	-0.0465204	0.0036652	-0.0483138	0.349336	0.454342	0.00350799	0.12407	0.20206	1	0.823922	-0.20961	-0.121957	-0.00900795	-0.282473	-0.23997	0.0434275	0.0207962		AST	0.133683	0.12677	0.553106	0.936934	0.586382	0.000475562	0.908602	0.911184	0.852628	0.730495	0.0844454	0.778328
		ALT	-0.14587	-0.147955	0.104745	-0.00352971	-0.13156	-0.211987	0.0103434	0.0635724	0.0193796	-0.0113456	0.172423	-0.012762	-0.0390552	-0.0155023	0.111106	-0.104651	-0.000216914	0.084024	-0.0295388	0.390841	0.285894	-0.1402	0.149683	0.26427	0.823922	1	-0.0640772	-0.105538	0.14616	-0.166693	-0.200378	0.0449509	-0.0375189		ALT	0.100396	0.0955771	0.239326	0.968458	0.138801	0.016297	0.90775	0.475904	0.828111	0.898856	0.0516292	0.88631
		WBC	0.202628	0.121185	0.198158	0.0244546	0.0869141	0.0344674	-0.115476	0.0768443	0.0685919	-0.0513682	-0.0544239	-0.14981	-0.180695	-0.0461921	-0.0493739	0.0114368	0.0496563	0.0978593	0.0900045	0.0932136	-0.0195703	0.115359	-0.215882	0.102036	-0.20961	-0.0640772	1	0.351386	0.615618	0.866184	0.583048	0.288271	0.348181		WBC	0.0217998	0.172999	0.0249488	0.784085	0.329302	0.699316	0.19429	0.38861	0.441702	0.56472	0.541763	0.0914469
		PLT	-0.100718	0.224758	0.244158	-0.0395577	-0.0190084	-0.0629637	0.0302167	-0.0557349	0.0169662	0.0436795	-0.0557803	0.025551	-0.0866665	-0.0200933	-0.0441782	0.0776649	-0.0134083	-0.0273153	-0.0956709	-0.278465	0.0899866	0.111034	0.0891437	-0.163004	-0.121957	-0.105538	0.351386	1	0.27419	0.252907	0.152572	0.120547	0.237279		PLT	0.259878	0.0110712	0.0056694	0.658809	0.832018	0.481902	0.73594	0.533696	0.84984	0.625827	0.533362	0.775534
		LYMPH	0.103466	0.104004	0.0911231	0.0119927	0.113124	-0.0760426	0.0332551	0.0665263	0.0586122	-0.0356101	0.0325454	-0.0746078	-0.0923819	-0.07227	-0.0850033	-0.00313231	-0.00126437	-0.0575161	0.0569994	0.199234	0.0372462	-0.122091	-0.0294625	0.0499386	-0.00900795	0.14616	0.615618	0.27419	1	0.220232	0.302324	0.137154	0.200473		LYMPH	0.245144	0.242688	0.306328	0.893121	0.203591	0.393593	0.709408	0.455605	0.511064	0.689851	0.71534	0.402605
		NEUT	0.213824	0.118102	0.200531	0.0432663	0.0497905	0.0438586	-0.127936	0.0846749	0.0457045	-0.0692662	-0.106631	-0.165045	-0.136594	-0.0103807	-0.0108886	-0.0624058	0.0840164	0.15237	0.0504783	-0.00529117	-0.098653	0.198386	-0.21684	0.0973751	-0.282473	-0.166693	0.866184	0.252907	0.220232	1	0.445739	0.158718	0.251712		NEUT	0.0153714	0.184273	0.0232317	0.627728	0.576752	0.623021	0.150109	0.341961	0.608453	0.437216	0.230924	0.0626401
		MONO	0.113985	-0.100731	0.00576056	-0.0524556	-0.0707802	0.146961	-0.16431	-0.131958	-0.0623309	-0.112146	0.0199016	0.0211525	-0.0967553	-0.010187	-0.0713574	0.0594714	-0.0518122	0.135233	0.277915	0.092378	-0.050474	0.11188	-0.36748	0.0769129	-0.23997	-0.200378	0.583048	0.152572	0.302324	0.445739	1	0.207203	0.174691		MONO	0.200149	0.257912	0.948545	0.556498	0.427238	0.0978518	0.0638348	0.137601	0.484579	0.207553	0.823555	0.812663
		EO	-0.0136984	-0.121531	0.0450978	0.00564919	-0.0717016	-0.100132	-0.193684	-0.0199284	0.0611621	-0.188544	0.00921702	-0.0479382	-0.218364	-0.081163	-0.00971397	0.0555338	-0.0450504	0.145213	0.141835	-0.0921474	0.106281	0.122854	-0.115331	0.058751	0.0434275	0.0449509	0.288271	0.120547	0.137154	0.158718	0.207203	1	0.504202		EO	0.878031	0.171768	0.613225	0.949538	0.42123	0.260769	0.0284829	0.823321	0.492824	0.0330594	0.917758	0.591027
		BASO	-0.0957215	-0.172236	0.150962	-0.125801	-0.093998	-0.208813	-0.18289	0.0265291	-0.0854816	-0.100343	0.0641011	-0.188913	-0.175617	-0.0491738	-0.00345661	0.0559753	-0.0193296	-0.069283	0.250935	0.0799635	0.159428	0.163515	0.035278	-0.00901087	0.0207962	-0.0375189	0.348181	0.237279	0.200473	0.251712	0.174691	0.504202	1		BASO	0.282459	0.0518878	0.0889536	0.157086	0.291255	0.0180098	0.038797	0.766275	0.337365	0.259759	0.472236	0.0327109
LEGEND		Spearman ρ-value 9M post-COVID-19	Age	Sex	Cough	Fatigue	Dyspnea	IL-2	IL-4	IL-6	IL-10	IL -17	CXCL9/MIG	CCL5/RANTES	CCL2/MCP-1	CXCL8IL-8	CXCL10/IP-10	TNF-alpha	IFN-gamma	CRP	CRE	FER	LDH	DD	eGFR	PCT	AST	ALT	WBC	PLT	LYMPH	NEUT	MONO	EO	BASO		p-value 9M post-COVID-19	Age	Sex	Cough	Fatigue	Dyspnea	IL-2	IL-4	IL-6	IL-10	IL -17	CXCL9/MIG	CCL5/RANTES
1		Age	1	0.259465	-0.0157893	0.026048	-0.0120784	0.0993534	-0.000135897	0.0897215	0.055609	-0.0763216	0.17517	-0.117319	0.0744793	0.223915	0.0334753	0.0112236	0.0063461	0.0700793	0.07106	0.0447253	-0.0955304	0.0194318	-0.218853	0.00955949	-0.188044	-0.197472	0.128355	-0.128749	0.0381872	0.154335	0.0760595	-0.0503257	-0.0569096		Age		0.00203943	0.857396	0.76687	0.891092	0.244561	0.998733	0.293548	0.515561	0.371859	0.0391549	0.168997
0.75		Sex	0.259465	1	-0.101459	0.0182152	0.0607434	-0.0342472	0.0817833	0.0969115	0.0312538	0.0163699	-0.0805415	0.0342254	0.0655424	0.0732871	-0.023065	0.00148855	0.119359	0.102083	-0.458477	-0.622077	0.0950474	0.055149	-0.147796	-0.0589883	-0.246151	-0.241987	0.078184	0.255636	0.0566558	0.0586946	-0.148271	-0.0589916	-0.0872915		Sex	0.00203943		0.247035	0.835773	0.490689	0.68898	0.338513	0.256407	0.714933	0.848315	0.345923	0.689167
0.5		Cough	-0.0157893	-0.101459	1	0.17908	0.212045	-0.0548902	-0.151645	-0.0375686	-0.0492226	-0.0762678	-0.122472	-0.0270491	0.0401368	0.12698	0.104439	-0.1661	-0.01559	-0.0133233	0.139101	0.244775	0.0986608	0.208164	-0.102869	0.124362	0.11766	0.0560267	0.148414	-0.00696393	0.114467	0.120559	0.19157	0.230514	0.265344		Cough	0.857396	0.247035		0.0399234	0.0150397	0.531897	0.0826076	0.668887	0.575148	0.384747	0.161816	0.758181
0.25		Fatigue	0.026048	0.0182152	0.17908	1	0.307582	-0.0513954	0.185277	-0.00797339	-0.0187638	-0.138837	0.0307206	0.0527644	0.143944	0.0813744	0.0780913	0.0372978	0.11488	-0.0783819	0.0582441	0.103216	0.0832537	0.128571	-0.0242739	0.0998236	0.0417767	0.0352337	0.0758397	0.0694526	0.171406	0.0241686	0.0427967	0.0236415	-0.121218		Fatigue	0.76687	0.835773	0.0399234		0.000351919	0.558374	0.0334305	0.927701	0.830899	0.112367	0.72658	0.547927
0		Dyspnea	-0.0120784	0.0607434	0.212045	0.307582	1	-0.123692	0.0529011	-0.11684	0.0313877	-0.142436	-0.0724209	-0.0135185	0.023362	-0.0164154	-0.00386244	0.038636	0.182324	-0.0553653	-0.129728	-0.261071	0.0930754	0.0212272	-0.0153523	0.110737	0.0856056	0.0855564	0.0805004	0.00055905	0.210199	-0.0525488	-0.0436205	0.110821	-0.0102551		Dyspnea	0.891092	0.490689	0.0150397	0.000351919		0.159261	0.548441	0.183835	0.72192	0.104607	0.411059	0.8782
-0.25		IL-2	0.0993534	-0.0342472	-0.0548902	-0.0513954	-0.123692	1	0.0605092	-0.0449979	0.219726	-0.0924672	-0.0789436	-0.499176	-0.370858	0.0891102	-0.167902	0.5677	-0.238736	0.40486	0.0929955	-0.07093	-0.0639969	-0.0521568	-0.292868	-0.0704214	-0.0532487	0.0463525	0.0093177	-0.0450902	0.0382486	-0.0105381	0.259145	-0.0126609	-0.139255		IL-2	0.244561	0.68898	0.531897	0.558374	0.159261		0.479194	0.598893	0.00935015	0.278964	0.355606	3.98037e-10
-0.5		IL-4	-0.000135897	0.0817833	-0.151645	0.185277	0.0529011	0.0605092	1	0.00836476	0.142673	0.0498022	0.114002	-0.00178361	0.0401266	0.197322	0.0410072	0.131419	0.164101	0.0115918	-0.116074	0.00516362	0.0313289	-0.103975	0.00437147	0.00385518	-0.0532341	0.0505889	0.134091	0.156666	0.0586848	0.169931	0.0174726	-0.0299506	-0.168834		IL-4	0.998733	0.338513	0.0826076	0.0334305	0.548441	0.479194		0.922146	0.0938389	0.560419	0.181456	0.983374
-0.75		IL-6	0.0897215	0.0969115	-0.0375686	-0.00797339	-0.11684	-0.0449979	0.00836476	1	0.0126132	0.121672	-0.235526	0.254685	0.175005	0.160604	0.281003	0.00632171	0.113299	0.0761102	0.052739	0.0157529	0.00714735	0.0809286	-0.00510501	0.0368199	-0.199441	-0.161122	0.0847175	0.0623919	-0.0122589	0.142407	-0.0711216	-0.0332354	0.140125		IL-6	0.293548	0.256407	0.668887	0.927701	0.183835	0.598893	0.922146		0.88284	0.153625	0.00525266	0.00248113
-1		IL-10	0.055609	0.0312538	-0.0492226	-0.0187638	0.0313877	0.219726	0.142673	0.0126132	1	0.0594349	0.0301544	-0.144939	-0.0250949	0.0990035	0.0463706	0.31276	0.0683	0.0167201	-0.0691205	0.0547575	0.16955	0.191511	-0.116399	-0.111821	0.0124117	0.00685828	-0.0721405	-0.0281754	-0.104155	-0.0569716	0.0446593	-0.0127389	-0.0490072		IL-10	0.515561	0.714933	0.575148	0.830899	0.72192	0.00935015	0.0938389	0.88284		0.487047	0.72455	0.0886839
		IL -17	-0.0763216	0.0163699	-0.0762678	-0.138837	-0.142436	-0.0924672	0.0498022	0.121672	0.0594349	1	-0.00535029	0.102365	0.115602	0.0621523	0.129486	0.0194267	0.109346	0.0585538	-0.0917614	0.120468	0.0541691	0.0144839	0.13616	-0.0487028	0.0697789	0.0376551	0.0471215	0.0119	-0.137322	0.0675038	0.139313	-0.0626058	0.134383		IL -17	0.371859	0.848315	0.384747	0.112367	0.104607	0.278964	0.560419	0.153625	0.487047		0.950157	0.230482
		CXCL9/MIG	0.17517	-0.0805415	-0.122472	0.0307206	-0.0724209	-0.0789436	0.114002	-0.235526	0.0301544	-0.00535029	1	-0.00286877	0.297576	0.0792509	0.0995468	-0.0363586	-0.141449	-0.105311	0.0810433	0.177429	-7.60167e-05	-0.0079684	0.0433411	0.185294	0.221749	0.14269	-0.174748	-0.103465	0.0234104	-0.208153	-0.101541	-0.060331	-0.132344		CXCL9/MIG	0.0391549	0.345923	0.161816	0.72658	0.411059	0.355606	0.181456	0.00525266	0.72455	0.950157		0.973262
		CCL5/RANTES	-0.117319	0.0342254	-0.0270491	0.0527644	-0.0135185	-0.499176	-0.00178361	0.254685	-0.144939	0.102365	-0.00286877	1	0.568345	-0.0938628	0.0424618	-0.390125	0.0739322	-0.328566	-0.168016	-0.0636243	0.0588006	0.140684	0.388086	0.0130697	-0.089323	-0.0873268	-0.0329883	0.228985	-0.0207226	-0.00785036	-0.208584	0.0694131	0.129278		CCL5/RANTES	0.168997	0.689167	0.758181	0.547927	0.8782	3.98037e-10	0.983374	0.00248113	0.0886839	0.230482	0.973262
		CCL2/MCP-1	0.0744793	0.0655424	0.0401368	0.143944	0.023362	-0.370858	0.0401266	0.175005	-0.0250949	0.115602	0.297576	0.568345	1	0.198267	0.319916	-0.348469	-0.0169448	-0.207927	-0.10307	-0.0219196	0.148892	0.103443	0.246666	0.0203437	0.0538894	-0.0609617	-0.143482	0.039692	-0.0188262	-0.169283	-0.149666	0.0882455	0.0135203		CCL2/MCP-1	0.383547	0.443331	0.647718	0.0996314	0.791115	6.98326e-06	0.639068	0.0393434	0.769339	0.175365	0.000374218	2.92718e-13
		CXCL8IL-8	0.223915	0.0732871	0.12698	0.0813744	-0.0164154	0.0891102	0.197322	0.160604	0.0990035	0.0621523	0.0792509	-0.0938628	0.198267	1	0.558996	0.0449118	0.0683965	0.140276	0.0806011	0.00508527	0.0114323	0.0601258	-0.223395	0.072868	0.0234646	0.0345034	0.169912	-0.0698545	-0.0567531	0.24205	0.0738573	0.135282	0.0790031		CXCL8IL-8	0.00805349	0.391228	0.146808	0.353632	0.852371	0.296863	0.0198947	0.0589353	0.246234	0.467318	0.353731	0.271741
		CXCL10/IP-10	0.0334753	-0.023065	0.104439	0.0780913	-0.00386244	-0.167902	0.0410072	0.281003	0.0463706	0.129486	0.0995468	0.0424618	0.319916	0.558996	1	-0.152497	0.0526033	0.137294	0.157053	0.0702877	0.0519789	0.0628442	-0.0746304	0.0956473	0.0738733	0.115045	0.125762	-0.079469	0.0470158	0.12509	-0.0875389	0.159456	0.150914		CXCL10/IP-10	0.695639	0.787536	0.233352	0.373451	0.965076	0.0481882	0.631722	0.000805686	0.58778	0.128703	0.243639	0.619668
		TNF-alpha	0.0112236	0.00148855	-0.1661	0.0372978	0.038636	0.5677	0.131419	0.00632171	0.31276	0.0194267	-0.0363586	-0.390125	-0.348469	0.0449118	-0.152497	1	-0.119093	0.269483	-0.0753287	-0.129996	-0.0129045	-0.0566358	-0.237541	0.000439801	0.0599827	0.0849962	0.0366851	0.0116205	0.0557921	-0.00416248	0.166804	-0.0521652	-0.136552		TNF-alpha	0.89567	0.986124	0.0569835	0.671135	0.661288	3.15609e-13	0.123046	0.941122	0.00017784	0.820431	0.670887	2.0597e-06
		IFN-gamma	0.0063461	0.119359	-0.01559	0.11488	0.182324	-0.238736	0.164101	0.113299	0.0683	0.109346	-0.141449	0.0739322	-0.0169448	0.0683965	0.0526033	-0.119093	1	-0.152644	0.0462709	-0.117346	0.166324	-0.0272433	0.00561774	0.105955	-0.0495775	0.0513267	0.132714	0.211242	-0.0366568	0.168612	-0.0937473	-0.0507188	0.0910569		IFN-gamma	0.940895	0.161656	0.859177	0.189633	0.0371329	0.00465077	0.0535629	0.184179	0.424344	0.200062	0.0967207	0.38706
		CRP	0.0700793	0.102083	-0.0133233	-0.0783819	-0.0553653	0.40486	0.0115918	0.0761102	0.0167201	0.0585538	-0.105311	-0.328566	-0.207927	0.140276	0.137294	0.269483	-0.152644	1	0.0707347	-0.203373	0.0853159	0.141696	-0.329701	0.101499	-0.0126476	0.0402252	0.118865	-0.0755523	0.0464373	0.086428	0.18714	0.0875568	-0.0260963		CRP	0.41928	0.238736	0.880877	0.377268	0.534785	1.11315e-06	0.893848	0.380285	0.847369	0.499939	0.224136	9.99626e-05
		CRE	0.07106	-0.458477	0.139101	0.0582441	-0.129728	0.0929955	-0.116074	0.052739	-0.0691205	-0.0917614	0.0810433	-0.168016	-0.10307	0.0806011	0.157053	-0.0753287	0.0462709	0.0707347	1	0.220163	-0.0420795	-0.019174	-0.262676	0.175806	0.000352886	0.018485	0.0915664	-0.192436	-0.0163304	0.120581	0.277899	0.0552837	0.176808		CRE	0.411028	1.98874e-08	0.114482	0.510391	0.142845	0.281556	0.178398	0.542004	0.423946	0.288019	0.348275	0.0505565
		FER	0.0447253	-0.622077	0.244775	0.103216	-0.261071	-0.07093	0.00516362	0.0157529	0.0547575	0.120468	0.177429	-0.0636243	-0.0219196	0.00508527	0.0702877	-0.129996	-0.117346	-0.203373	0.220163	1	0.026445	-0.0211783	0.130574	0.155831	0.359582	0.338462	-0.0201225	-0.320292	0.0927996	-0.037063	0.172975	-0.257001	0.0673802		FER	0.7366	1.44643e-07	0.0773158	0.462053	0.0615661	0.593452	0.969039	0.905736	0.680405	0.363428	0.178821	0.632126
		LDH	-0.0955304	0.0950474	0.0986608	0.0832537	0.0930754	-0.0639969	0.0313289	0.00714735	0.16955	0.0541691	-7.60167e-05	0.0588006	0.148892	0.0114323	0.0519789	-0.0129045	0.166324	0.0853159	-0.0420795	0.026445	1	0.120353	-0.0906262	0.173028	0.40085	0.308866	0.0434786	0.0696287	-0.000573466	0.028349	0.0163811	0.0768266	0.0299866		LDH	0.295237	0.297697	0.292032	0.374271	0.322483	0.483734	0.731929	0.937722	0.0619004	0.553453	0.999337	0.52
		DD	0.0194318	0.055149	0.208164	0.128571	0.0212272	-0.0521568	-0.103975	0.0809286	0.191511	0.0144839	-0.0079684	0.140684	0.103443	0.0601258	0.0628442	-0.0566358	-0.0272433	0.141696	-0.019174	-0.0211783	0.120353	1	-0.184029	0.201091	-0.0950458	-0.263575	0.0709818	0.0301943	-0.178048	0.145079	0.0908553	0.0386554	0.10858		DD	0.831071	0.544615	0.023697	0.165279	0.820293	0.566692	0.252427	0.373553	0.0338413	0.873667	0.930296	0.120649
		eGFR	-0.218853	-0.147796	-0.102869	-0.0242739	-0.0153523	-0.292868	0.00437147	-0.00510501	-0.116399	0.13616	0.0433411	0.388086	0.246666	-0.223395	-0.0746304	-0.237541	0.00561774	-0.329701	-0.262676	0.130574	-0.0906262	-0.184029	1	-0.236699	0.117969	0.114156	-0.294235	0.0353439	0.0038398	-0.328724	-0.258619	0.0182692	-0.00190003		eGFR	0.0150167	0.102811	0.26765	0.794159	0.869505	0.00101158	0.961726	0.95531	0.199806	0.133183	0.634081	9.19652e-06
		PCT	0.00955949	-0.0589883	0.124362	0.0998236	0.110737	-0.0704214	0.00385518	0.0368199	-0.111821	-0.0487028	0.185294	0.0130697	0.0203437	0.072868	0.0956473	0.000439801	0.105955	0.101499	0.175806	0.155831	0.173028	0.201091	-0.236699	1	0.281784	0.295891	0.241445	0.0966434	0.0964021	0.237094	0.144136	0.0885259	0.247557		PCT	0.916079	0.515188	0.179677	0.282148	0.234597	0.437039	0.966104	0.684747	0.216288	0.591159	0.0393677	0.885445
		AST	-0.188044	-0.246151	0.11766	0.0417767	0.0856056	-0.0532487	-0.0532341	-0.199441	0.0124117	0.0697789	0.221749	-0.089323	0.0538894	0.0234646	0.0738733	0.0599827	-0.0495775	-0.0126476	0.000352886	0.359582	0.40085	-0.0950458	0.117969	0.281784	1	0.811675	-0.1258	-0.224164	0.0353754	-0.148511	0.0183578	0.123814	0.0959245		AST	0.0364871	0.00585499	0.20447	0.653304	0.35877	0.556959	0.557068	0.0263677	0.891176	0.441243	0.0133169	0.323859
		ALT	-0.197472	-0.241987	0.0560267	0.0352337	0.0855564	0.0463525	0.0505889	-0.161122	0.00685828	0.0376551	0.14269	-0.0873268	-0.0609617	0.0345034	0.115045	0.0849962	0.0513267	0.0402252	0.018485	0.338462	0.308866	-0.263575	0.114156	0.295891	0.811675	1	0.0609162	-0.132484	0.165797	0.0246389	0.0145437	0.0596376	-0.0301985		ALT	0.0272852	0.00655103	0.545044	0.703637	0.356958	0.607737	0.57529	0.0726468	0.939492	0.67674	0.112416	0.332852
		WBC	0.128355	0.078184	0.148414	0.0758397	0.0805004	0.0093177	0.134091	0.0847175	-0.0721405	0.0471215	-0.174748	-0.0329883	-0.143482	0.169912	0.125762	0.0366851	0.132714	0.118865	0.0915664	-0.0201225	0.0434786	0.0709818	-0.294235	0.241445	-0.1258	0.0609162	1	0.353411	0.511258	0.886928	0.552117	0.239023	0.333258		WBC	0.152044	0.384191	0.105718	0.410353	0.384136	0.917526	0.134409	0.345593	0.422119	0.600308	0.0503386	0.713841
		PLT	-0.128749	0.255636	-0.00696393	0.0694526	0.00055905	-0.0450902	0.156666	0.0623919	-0.0281754	0.0119	-0.103465	0.228985	0.039692	-0.0698545	-0.079469	0.0116205	0.211242	-0.0755523	-0.192436	-0.320292	0.0696287	0.0301943	0.0353439	0.0966434	-0.224164	-0.132484	0.353411	1	0.262422	0.297603	0.190442	0.0819972	0.21097		PLT	0.150778	0.00386383	0.939826	0.450992	0.995185	0.616127	0.0797951	0.487654	0.754145	0.894786	0.248946	0.00990605
		LYMPH	0.0381872	0.0566558	0.114467	0.171406	0.210199	0.0382486	0.0586848	-0.0122589	-0.104155	-0.137322	0.0234104	-0.0207226	-0.0188262	-0.0567531	0.0470158	0.0557921	-0.0366568	0.0464373	-0.0163304	0.0927996	-0.000573466	-0.178048	0.0038398	0.0964021	0.0353754	0.165797	0.511258	0.262422	1	0.150814	0.290004	0.128801	0.205565		LYMPH	0.671177	0.528611	0.21317	0.0612234	0.0217624	0.670679	0.513928	0.891632	0.245786	0.125189	0.794711	0.817845
		NEUT	0.154335	0.0586946	0.120559	0.0241686	-0.0525488	-0.0105381	0.169931	0.142407	-0.0569716	0.0675038	-0.208153	-0.00785036	-0.169283	0.24205	0.12509	-0.00416248	0.168612	0.086428	0.120581	-0.037063	0.028349	0.145079	-0.328724	0.237094	-0.148511	0.0246389	0.886928	0.297603	0.150814	1	0.432587	0.15239	0.260115		NEUT	0.0844388	0.513858	0.189648	0.793305	0.570319	0.906769	0.0571288	0.111677	0.526312	0.452632	0.0193403	0.930478
		MONO	0.0760595	-0.148271	0.19157	0.0427967	-0.0436205	0.259145	0.0174726	-0.0711216	0.0446593	0.139313	-0.101541	-0.208584	-0.149666	0.0738573	-0.0875389	0.166804	-0.0937473	0.18714	0.277899	0.172975	0.0163811	0.0908553	-0.258619	0.144136	0.0183578	0.0145437	0.552117	0.190442	0.290004	0.432587	1	0.232478	0.233167		MONO	0.397283	0.0975361	0.036079	0.642562	0.637609	0.00338817	0.846027	0.42872	0.619505	0.119757	0.2579	0.0190856
		EO	-0.0503257	-0.0589916	0.230514	0.0236415	0.110821	-0.0126609	-0.0299506	-0.0332354	-0.0127389	-0.0626058	-0.060331	0.0694131	0.0882455	0.135282	0.159456	-0.0521652	-0.0507188	0.0875568	0.0552837	-0.257001	0.0768266	0.0386554	0.0182692	0.0885259	0.123814	0.0596376	0.239023	0.0819972	0.128801	0.15239	0.232478	1	0.504444		EO	0.575732	0.511727	0.0113113	0.797715	0.230198	0.888101	0.739195	0.711792	0.887416	0.486161	0.502172	0.439921
		BASO	-0.0569096	-0.0872915	0.265344	-0.121218	-0.0102551	-0.139255	-0.168834	0.140125	-0.0490072	0.134383	-0.132344	0.129278	0.0135203	0.0790031	0.150914	-0.136552	0.0910569	-0.0260963	0.176808	0.0673802	0.0299866	0.10858	-0.00190003	0.247557	0.0959245	-0.0301985	0.333258	0.21097	0.205565	0.260115	0.233167	0.504444	1		BASO	0.526763	0.331082	0.00340091	0.187221	0.91186	0.119911	0.0587764	0.117594	0.585788	0.133555	0.139606	0.149092
LEGEND		Spearman ρ-value HC	Age	Sex	IL-2	IL-4	IL-6	IL-10	IL -17	CXCL9/MIG	CCL5/RANTES	CCL2/MCP-1	CXCL8IL-8	CXCL10/IP-10	TNF-alpha	IFN-gamma																					p-value HC	Age	Sex	IL-2	IL-4	IL-6	IL-10	IL -17	CXCL9/MIG	CCL5/RANTES	CCL2/MCP-1	CXCL8IL-8	CXCL10/IP-10
1		Age	1	0.291398	-0.166369	-0.141558	0.0961638	0.119414	-0.339446	-0.026285	0.194509	0.00463867	0.00797826	0.0714951	-0.22385	-0.279784																					Age		0.0494329	0.269143	0.348035	0.524945	0.429265	0.0210063	0.862339	0.195207	0.975592	0.958032	0.63681
0.75		Sex	0.291398	1	-0.17218	-0.0736837	-0.144698	0.0822885	-0.296895	-0.151096	-0.215022	-0.215028	-0.180153	0.0755482	-0.186361	-0.218739																					Sex	0.0494329		0.252536	0.626502	0.337335	0.586667	0.0451075	0.316173	0.151269	0.151257	0.230891	0.617775
0.5		IL-2	-0.166369	-0.17218	1	0.458807	0.35208	0.496935	0.401921	0.121288	-0.0994874	-0.0640797	-0.0372369	-0.139308	0.631474	0.425988																					IL-2	0.269143	0.252536		0.00134139	0.0164133	0.000443012	0.00562711	0.422007	0.510653	0.672234	0.805924	0.35583
0.25		IL-4	-0.141558	-0.0736837	0.458807	1	0.0570002	0.36557	0.27102	0.1562	-0.210999	0.0521726	0.189355	-0.111161	0.525646	0.0460609																					IL-4	0.348035	0.626502	0.00134139		0.706723	0.0124781	0.068482	0.29991	0.159255	0.730584	0.207539	0.462057
0		IL-6	0.0961638	-0.144698	0.35208	0.0570002	1	0.241621	0.159254	-0.280909	0.0864485	-0.0588757	-0.0531237	-0.168846	0.202697	0.414575																					IL-6	0.524945	0.337335	0.0164133	0.706723		0.105722	0.290441	0.0586167	0.567825	0.697526	0.725863	0.261978
-0.25		IL-10	0.119414	0.0822885	0.496935	0.36557	0.241621	1	0.312354	0.167104	0.0550775	-0.159873	0.0386104	0.140407	0.36278	0.214822																					IL-10	0.429265	0.586667	0.000443012	0.0124781	0.105722		0.0345678	0.267004	0.716195	0.288546	0.798911	0.352008
-0.5		IL -17	-0.339446	-0.296895	0.401921	0.27102	0.159254	0.312354	1	0.0833386	-0.0811146	0.0302104	-0.0614692	-0.0450362	0.195799	0.370013																					IL -17	0.0210063	0.0451075	0.00562711	0.068482	0.290441	0.0345678		0.581885	0.592035	0.842025	0.684879	0.766318
-0.75		CXCL9/MIG	-0.026285	-0.151096	0.121288	0.1562	-0.280909	0.167104	0.0833386	1	0.201727	0.0226957	0.183842	0.0693802	0.00191176	-0.222118																					CXCL9/MIG	0.862339	0.316173	0.422007	0.29991	0.0586167	0.267004	0.581885		0.178821	0.880991	0.221322	0.646836
-1		CCL5/RANTES	0.194509	-0.215022	-0.0994874	-0.210999	0.0864485	0.0550775	-0.0811146	0.201727	1	-0.0551975	0.207401	0.162751	-0.12756	-0.103007																					CCL5/RANTES	0.195207	0.151269	0.510653	0.159255	0.567825	0.716195	0.592035	0.178821		0.715602	0.166653	0.279842
		CCL2/MCP-1	0.00463867	-0.215028	-0.0640797	0.0521726	-0.0588757	-0.159873	0.0302104	0.0226957	-0.0551975	1	0.133707	-0.0908446	0.0893939	-0.0508884																					CCL2/MCP-1	0.975592	0.151257	0.672234	0.730584	0.697526	0.288546	0.842025	0.880991	0.715602		0.375683	0.548223
		CXCL8IL-8	0.00797826	-0.180153	-0.0372369	0.189355	-0.0531237	0.0386104	-0.0614692	0.183842	0.207401	0.133707	1	0.450015	0.192956	-0.188677																					CXCL8IL-8	0.958032	0.230891	0.805924	0.207539	0.725863	0.798911	0.684879	0.221322	0.166653	0.375683		0.00170161
		CXCL10/IP-10	0.0714951	0.0755482	-0.139308	-0.111161	-0.168846	0.140407	-0.0450362	0.0693802	0.162751	-0.0908446	0.450015	1	-0.0410698	-0.013565																					CXCL10/IP-10	0.63681	0.617775	0.35583	0.462057	0.261978	0.352008	0.766318	0.646836	0.279842	0.548223	0.00170161
		TNF-alpha	-0.22385	-0.186361	0.631474	0.525646	0.202697	0.36278	0.195799	0.00191176	-0.12756	0.0893939	0.192956	-0.0410698	1	0.344126																					TNF-alpha	0.134785	0.214949	2.5304e-06	0.000175902	0.176697	0.013218	0.192202	0.989939	0.398219	0.554656	0.198867	0.786393
		IFN-gamma	-0.279784	-0.218739	0.425988	0.0460609	0.414575	0.214822	0.370013	-0.222118	-0.103007	-0.0508884	-0.188677	-0.013565	0.344126	1																					IFN-gamma	0.059678	0.144158	0.00316003	0.761155	0.00417609	0.151659	0.0113729	0.13791	0.495735	0.736976	0.209201	0.928705
[truncated: 21 more columns]
